# Supplementary material for: Iterative screening methodology enables isolation of strains with improved properties for a FACS-based screen and increased L-DOPA production
Source: Sci Rep. 2019 Apr 9;9:5815. doi: 10.1038/s41598-019-41759-0 (PMC6456618; doi:10.1038/s41598-019-41759-0)
Supplement: Supplementary file 2 — Supplementary Dataset 1 [file 41598_2019_41759_MOESM2_ESM.csv]

	ORF	UPTAG_list	DNTAG_list	UPTAG_counts	DNTAG_counts
0	YAL002W	['ATACTGACAGCACGCATGGC']	[]	0	0
1	YAL004W	['TATGGCACGGCAGACATTCC']	[]	1333	0
2	YAL005C	['AGGCATACTACACAGATTCC']	[]	2136	0
3	YAL007C	['GAGTGATCCATACACATTCC']	[]	0	0
4	YAL008W	['ATGAACTTGCGCTCAATTCC']	[]	0	0
5	YAL009W	['GCCAGATCATCAATAGGCAC']	[]	0	0
6	YAL010C	['CACTATATGTCAACAGGCAC']	[]	0	0
7	YAL011W	['CAGTAATCAGAAGCTCGCAC', 'GTAATCAGAAGCTCGCACCG']	[]	2395	0
8	YAL012W	['TAGCACACGGTCGAATTTCC', 'TAGACACGGTCGAATTTCCG']	['ATCATACGTCAGCCCAGATG']	5	754
9	YAL013W	['GATACGCGCCAATCTCTATA']	[]	0	0
10	YAL014C	['CCGCATACCGAATTGCTATA']	[]	0	0
11	YAL015C	['GCGCAGAAGGCAATGCTATA']	[]	2200	0
12	YAL016W	['CGCCTAAGACCGGATAAAGC']	['CACTTATTAGGAGGCAGATG']	0	0
13	YAL017W	['GCACATCTGACAACAGGCGA']	[]	1932	0
14	YAL018C	['CATACACGTAAAGTGCGCGA']	[]	1924	0
15	YAL019W	['TGCACAGCGACAATACGCGA']	[]	1931	0
16	YAL020C	['CGATTCGATAAATGACGCGA']	[]	1613	0
17	YAL021C	['CAGTCGATCACAAGCGAGCA']	[]	89	0
18	YAL022C	['CCGTCGTATAAATGAGAGCA']	[]	1401	0
19	YAL023C	['CTGCCATGCGAACAAGAGCA']	[]	1306	0
20	YAL024C	['TGATCCCACACATATAGAGC']	['AAACCCGCAGGATGCAGATG']	2654	3494
21	YAL026C	['GCGCCATGCAAATGAGCCAA']	[]	773	0
22	YAL027W	['CGTGTCAGCAAATCTACCAA', 'CGTGTCAGCAACCTACCAAC']	[]	1953	0
23	YAL028W	['GGTCTGCTCAAATACACCAA', 'TCTGCTCAAATACACCAACG']	[]	1748	0
24	YAL029C	['CTATGTGCGCGATGCGTCTT']	[]	0	0
25	YAL030W	['AGACGTGATTCAGCTCTCTT']	[]	2042	0
26	YAL031C	['AGGCGCGTGCTATATCTCTT']	[]	1844	0
27	YAL034C	['ATGAGCGTCCTACGACTGCT']	[]	3751	0
28	YAL035W	['ACTAGCACGGCTGAGCAGAT']	[]	0	0
29	YAL036C	['CCTATGCACTGATTCCAGAT']	[]	2025	0
30	YAL037W	['AGCGCGACGTTGATCCAGAT']	[]	3970	0
31	YAL039C	['TATATGCGATCACCGCCGTG']	[]	0	0
32	YAL040C	['ATTGTCACCTCAGAGCCGTG']	[]	0	0
33	YAL042W	['CTTCACGTCAGATGAGTTGG']	[]	2617	0
34	YAL043C-A	['TCATTGATGCCAGGTACGTG']	[]	37	0
35	YAL044C	['ATCAGGTCACGCAGTATTGG']	[]	0	0
36	YAL045C	['ATGACGTGAGCACCTATTGG']	[]	2204	0
37	YAL046C	['GATATGATGTAATCCTGCCG']	[]	0	0
38	YAL047C	['GTCCGACGTTAGATCACCTG', 'GTCCGAGTTAGATCACCTTC']	['TCCTTTGGCAGAGTGACCTG']	0	1
39	YAL048C	['AAAGCAGACTCATCATGCCG']	[]	511	0
40	YAL049C	['CGTATAGCTCGATATGGCCG']	[]	6	0
41	YAL051W	['GATGACAGTACAGTTGACAG']	[]	1946	0
42	YAL053W	['TAGAGCAGACGCATTGACAG', 'TAGAGCAGACGCATTGACAC']	[]	0	0
43	YAL054C	['GCTACAAACATAAGTGCGGC', 'GCTACAAACATAAGTGCGGG']	['CCACCTTGTAGGCAGAGATG']	17	4326
44	YAL055W	['TCCATTGACAGAGATGACAG']	[]	1521	0
45	YAL056W	['TAAGATGTGTGAACTGCGTC']	[]	0	0
46	YAL058C-A	['CAGCTAGTATCAGCGACCTG', 'CAGCTAGTATCAGCGACCTC']	['GACGTAGATCCAGTTACCTG']	3617	5609
47	YAL058W	['CAACAGATACCATAGGCGTC', 'CAAAGATACCATAGGCGTCC']	[]	0	0
48	YAL059W	['ATATGATGAGCACCCGCGTC']	[]	1176	0
49	YAL060W	['CCAGGTAGTGAACTGCTATC']	[]	2163	0
50	YAL061W	['CGCCTGACTATAATGCTATC']	[]	1780	0
51	YAL062W	['CAGTATTGGGAATCGCTATC']	[]	3610	0
52	YAL064C-A	['CCTGATGAGTAATGCGATAG']	['ACACGATGATAAGCCAGCGC']	1945	2265
53	YAL065C	['TATCTCTGAACAGCGTGGGC']	[]	1139	0
54	YAL066W	['CTCATAGAGAAAGACTGGGC']	[]	1960	0
55	YAL067C	['TAGCATCCGCGAATGTGTCC', 'TAGCATTCGCGAATGTGTCC']	[]	1187	0
56	YAL068C	['ACATTCTGTCAAGCGTGTCC']	[]	2866	0
57	YAR002C-A	['CATGTAGGCTAATCGGATAG', 'CATGTAGGCTAATCGGATAC']	['AGATACAGGACATTCAGCGC', 'AGATACAGGACATTCAGCGT']	0	3987
58	YAR002W	['TATTGGCACACCTGCATGGC']	[]	1003	0
59	YAR003W	['GGTATGCACTCACATCTATC']	[]	1991	0
60	YAR014C	['CATCGAGTATAAGGATCGTC']	[]	1193	0
61	YAR015W	['AGAGATCAGCCAGACTCGTC']	[]	7	0
62	YAR018C	['TAGTCACGGACATGCTCGTC']	[]	0	0
63	YAR020C	['TTGCACCATACCAGATACAG']	[]	2263	0
64	YAR023C	['GCACTCTACAGATGATACAG']	[]	2626	0
65	YAR027W	['AGACTCACCTCGATATACAG']	[]	4776	0
66	YAR028W	['ATCATGTCACCAGAGTGCCG']	[]	1434	0
67	YAR029W	['GACCTATCATCATATTGCCG']	[]	101	0
68	YAR030C	['CAGTAGATGCCATAGATCCG']	[]	6535	0
69	YAR031W	['TATGTATGTCCACTCATCCG']	[]	1472	0
70	YAR035W	['TGACTCAGTAGCATCGTTGG']	[]	3701	0
71	YAR037W	['AGCTAGACTATCGCCCAATG']	[]	688	0
72	YAR040C	['CCATCTCAGTGGGTGCAATG']	[]	2579	0
73	YAR042W	['ATTCATGTGCCAGTGCCGTG']	[]	0	0
74	YAR043C	['ATTCTAGCGGCAGATCCGTG']	[]	0	0
75	YAR044W	['ATTAGTCTGCCAGCTCCGTG']	[]	3100	0
76	YAR047C	['CTGATAGCGATACGTCCGTG']	[]	872	0
77	YAR050W	['TATAATCTTGGCGAACGGGC', 'TAATCTTGGCGACGGGACGT']	['TTCTACGATAGCGAGAGATG']	0	4014
78	YBL001C	['AACTGACAGGAAGGCGATCC']	['AAGAGTAGTGAAGCGACCTC']	0	4148
79	YBL002W	['AAGGATCTTTCAACAGCTCC']	['AATTAAGGAGCATGGACCTC']	379	461
80	YBL003C	['AATTTGTGCGAAGCCGCTCC', 'TTTGTGCGAAGCCGCTCCCG']	['AGATGACGCTAACTTACCTC']	196	0
81	YBL005W	['AAGGATGTCTAACACTCTCC']	['ATATGGGTGGAAGCTCCCTC', 'ATATGGTGGAAGCTCCCTCA']	0	0
82	YBL006C	['AAATGGGCTTCAAGATGTCC']	['AGACTACTTGAACGATCCTC', 'AGACTACTTGAACGATCTCA']	0	0
83	YBL007C	['AGATGTAGACCACCGTGTCC']	['ACATAGCTTGAAGGGTCCTC', 'ACAAGCTTGAAGGTCCTCAT']	16	18
84	YBL008W	['ACACCACATGAAGGGATTCC']	['AGACTTAGTGAACGTCGCTC', 'AGACTTAGTGAACGTCGCCA']	0	65
85	YBL009W	['ATGAGGCGTCGAACTCTTCC']	['AACTGCGTGGAATTTCGCTC', 'GACTGCGTGGAATTTCGCTC']	208	222
86	YBL010C	['AGAGTACAGCACCTAGTTCC']	['ATTTACGCGAGACACGGCTC']	325	0
87	YBL011W	['ATGACCACCGGAACTGAAGC']	['AGAGGTCAGTAACCCTGCTC', 'AGAGGTCATAACCCTGCTCA']	0	1032
88	YBL012C	['ATACCCACGGAAGTTGCAGC', 'ATACCCACGGAAGTTACAGC']	['ATTGAAGCGGTCGGAATCTC', 'ATGAAGCGGTCGGAATCTCA']	683	616
89	YBL013W	['ACATTTAGGGAACGCAGAGC']	['AAGACCGACTAACTGATCTC']	0	64
90	YBL015W	['ACCCAGTAGTGAACAGGAGC']	['AAGGATTAGTCACACCTCTC']	188	239
91	YBL016W	['ATAATGCCGGTCAACGGAGC']	['AGTAACGTACCATGTCTCTC']	0	58
92	YBL017C	['AACTACTATGAAGCGGGAGC', 'AACTACTATGAAGCGGGAGT']	['AAGGATTCTGAAGTCCAGTC', 'AAGGATTCTGAAGTCCAGTA']	53	0
93	YBL019W	['AATTTCCGCGAAGCGTGAGC']	['ATGGAGACCCTAGACACGTC']	323	405
94	YBL021C	['ATAGTGACGGAACTGTTAGC']	['AGGACATCTATAACTCCGTC', 'GTAACTCCGTCATCGATGAA']	1619	2393
95	YBL022C	['ATCGAACGTGTGTCAAACGC']	['ATAGCCGACTAACGAGCGTC']	0	156
96	YBL024W	['AGGCACCATACATTTAACGC']	['AGACTCGTATAACTCTCGTC']	0	59
97	YBL025W	['AATTTCAGGGAATGGCACGC']	['AAGAGCCTTGAAGCGTCGTC']	12	0
98	YBL027W	['ATAGACACCGGGAATGACGC', 'ATAGACACCGGAATGACGCC']	['AAGCGAGTAGCACGTTCGTC']	133	0
99	YBL028C	['AGGTAATATACACTCACCGC']	['AACATCTTGTGAAGGAGGTC']	472	0
100	YBL029W	['AGTAATATCTAAGCACCCGC']	['AATCATCGGTGGCAACGGTC']	0	357
101	YBL031W	['AGATTAGTTCAAGCGCCCGC']	['ACCCATTATACAGAGCGGTC']	0	333
102	YBL032W	['AATCATTCGGAAGGAGCCGC']	['ATAGCGCGATAACGTCGGTC']	1	229
103	YBL033C	['AATTATGTCGAACGCGCCGC']	['ATCGTATCACCAGGTCGGTC']	0	0
104	YBL036C	['AGAAGGTCATCGAACTCCGC']	['ACGGACTATACAGTTGTGTC', 'ACGGACTCTACAGTTGTGTC']	341	483
105	YBL037W	['ACATAACTTTCCAGAAGCGC']	['AACTCTCGTGAATCGTTGTC']	63	219
106	YBL038W	['AAGTAGACTGAACTCCGCGC', 'GTAGACTGAACTCCGCGCCG']	['AGTTATACCAGCCGACATTC']	30	75
107	YBL039C	['AATACTCTGGGAACAGGCGC']	['AAGACTGTTGAACCGCATTC']	137	0
108	YBL042C	['AAGATAGTCGCCGAACTCGC']	['AGTTAGTCACCAGTCACTTC']	152	286
109	YBL043W	['AAGAGTCATTAACACCTCGC']	['ACACGGCGATAAGTGGCTTC', 'ACACGGCGATAAGGTGGCTT']	23	1011
110	YBL044W	['AATTGATGGGAAGTCCTCGC']	['AATGATCCCTAAGGCTCTTC']	0	41
111	YBL045C	['ATAAGTCGTAGGAATGTCGC']	['ATACGAGGCACAGGGTCTTC']	103	0
112	YBL046W	['ACAGCAAAGGAAGTTGTCGC']	['ACCACTTATGTGAAGCGTTC']	126	0
113	YBL047C	['ACGCGAATAGTGTTCAAGGC', 'GCGAATAGTGTTCAAGGCCG']	['AAGTCATGCTAACCTCGTTC']	0	26
114	YBL048W	['ACAGTCATGGAAGTTAAGGC']	['ACCATTGTCACATAGGGTTC', 'ACCATTGTCACATGGGTCAT']	358	0
115	YBL049W	['AACGTATCGGAAGCATAGGC']	['AGTTCAACAGTGCGTCCAAG']	234	438
116	YBL051C	['ATATGACCTGAACCGACGGC']	['ACCTTTGAAGTGTGCAGAAG', 'ACCTTTGAAGTGTGCAGATG']	93	0
117	YBL052C	['AAATGCTCTTCAACTACGGC']	['AGTCTTGAAGTCATCGGAAG']	470	432
118	YBL053W	['ATACTTGCGGAAGCTACGGC']	['ATTACATACGCGCTGGGAAG']	52	0
119	YBL054W	['ACAGCGATGGAACTTACGGC']	['ATCGTATAATCGGCGTGAAG']	0	0
120	YBL055C	['ATAATACGTCTGCAACCGGC']	['AGCGCACCCATTCGGATAAG', 'AGCGCACCCATTCGGATAGA']	883	271
121	YBL056W	['ATACTCACTGAAGGTCCGGC']	['AACATCCAGGTGCGGAACAG']	904	0
122	YBL057C	['ACTAATCTTGAATTGGCGGC']	['ATCGTAAGCCGACGTGACAG', 'ATCGTAAGCCGACGTACAGA']	859	1265
123	YBL058W	['AAGATACCGTAACATGCGGC', 'ACGAATACCGTAACATGCGG']	['AGGTACTACATCCACTACAG']	0	0
124	YBL059W	['AATACGACTGAAGGATCGGC']	['AACTGAGTCTAATGGACCAG']	0	845
125	YBL060W	['ATATCCTTGGAAGCCTGGGC']	['AATGCGACATCTTAACCCAG']	577	2
126	YBL061C	['ACACTTCCTGAACATTGGGC']	['AATACGAGCTAAGCGGCCAG']	500	0
127	YBL062W	['AGCCTAAGCACACTTTGGGC']	['AATATGGCCTAATCCTCCAG']	120	139
128	YBL063W	['ACATGATAACCCGTACTGGC']	['ATGGTCATCTAACCTTCCAG', 'ACGGTCATCTAACCTTCCAG']	0	70
129	YBL064C	['ATAGACCTGGAATCCGTGGC']	['AAAGTCGCAGTAATCCGCAG']	0	366
130	YBL065W	['AATATACTTGAAGGCGTGGC', 'TATACTTGAAGGCGTGGCCG']	['ATACGAGACCCAGTTCGCAG']	0	905
131	YBL066C	['AAGCTCGTCGAATAGTTGGC']	['AGATTGCCCTAACCGTGCAG']	2918	0
132	YBL067C	['AGTTAGCACCCACATTTGGC']	['AATGCGACGTAACTTTGCAG']	0	2693
133	YBL068W	['AAGACGACGTAAGCCCATGC']	['AGGAGACGTTGATAACTCAG']	3053	4306
134	YBL069W	['ATAGTCCGGGAACTGTATGC']	['AGATTACTCTAACGCCTCAG']	1759	2457
135	YBL070C	['AAGGTACTGGAAGCTACTGC']	['AATAGCGCCTAAGGGCTCAG']	2522	2805
136	YBL071C	['AATCTTACGGAATCGTCTGC']	['AATGTAACCGCATGGGTCAG']	0	0
137	YBL072C	['AAGCGGACTGAACTTTCTGC']	['ACCTGTAGAGTAAGTGTCAG', 'ATTAAGTGTCAGATCGATGA']	2664	3083
138	YBL075C	['ACAGTTTAGGAAGCTCGTGC', 'AGTTTAGGAACCTATGCCGT']	['AGGCTATACCCATTCTTCAG']	1	0
139	YBL078C	['AACTAGCGGGAAGCTCTTGC']	['ACATTGACGTAATCGGAGAG']	165	169
140	YBL079W	['ATCGAGCACGTAACCGTTGC']	['AATCAGCCGTAACGTGAGAG']	37	36
141	YBL080C	['AGAACGAAGCGGGCTCAATC', 'AGAACGAAGCGGCTCAATCC']	['AATACTCGCTAAGGTGAGAG']	779	645
142	YBL081W	['ATATCGAAGGGTGGTCAATC']	['ATATCGGCACCAGGTACGAG']	8	792
143	YBL082C	['ACACGACCAGGGATGGAATC']	['AGATCACTGTAACCGCCGAG', 'GTAACCGATGAAATCGATGA']	2267	22
144	YBL083C	['ATAAGGCGCTGGAACCCATC']	['AATTATGGCTAAGCGTCGAG', 'AATTATGGCTAAGCGTCGAT']	2167	0
145	YBL085W	['AAATCGAAGGCACGTTCATC']	['AATGAGTCCTAATCTGGGAG']	3506	9
146	YBL086C	['ACCACTCACTAAGGAGGATC']	['ACCATATCGTTGAAGTGGAG']	3013	3272
147	YBL087C	['ACGAGTACGATAACTGGATC']	['ACCGACTCGTAAGCGATGAG']	2050	383
148	YBL088C	['AAGCAGTGGGAAGTCTTATC', 'AAGCAGTGGGACGTCTTATC']	['AATCGACGCTAACGACTGAG', 'AATCGACGCTAAGACTGAGA']	3332	2472
149	YBL089W	['AGGTACTGCACACTTAACTC']	['AACTGTCGCTAACGTGTGAG']	6996	0
150	YBL090W	['AAAGGTCTCTGAACTCACTC']	['ACCGCGCTCTAATACTTGAG']	2795	1861
151	YBL091C	['AGACTCGGTGAACCTGACTC']	['ATCTAAGCCTGCCGAACTAG', 'CTGCCGATCGATATCGATGA']	0	320
152	YBL091C-A	['TCATAGTACGCATGTCGAGG']	['ATTGTAACGCACGCGCTTGC']	1905	0
153	YBL093C	['AATGCTCGGGAAGGCTACTC', 'GCTCGGGAAGGGCTACTCCG']	['AGAGACTACCTACCAGCTAG']	0	0
154	YBL094C	['AAGATACGTCCAGCTTACTC']	['ACATTGGAGTAACGTGCTAG', 'ACATGGAGTAACGTGCTAGA']	0	12
155	YBL095W	['ATATGGGAGCCACCCTCTAG', 'TAATGGGAGCCACCCTCTAG']	['ATCCTCGATGGTAATGTAGG']	2511	0
156	YBL096C	['AAGCTGGCCTAATGGTCTAG']	['AAGACACCAGCCACTGTAGG', 'AGCCATTGATGATCGATGAA']	1754	1706
157	YBL098W	['AGTACAGACTCACCCAGTAG']	['ACTTCAGCTACAGCGTTAGG']	3006	0
158	YBL099W	['AAGTGCGCCTAATCGCGTAG', 'GTGCGCCTAATCGCGTAGCG']	['ATTGTAGCCGACTCACACGG']	1660	2183
159	YBL100C	['ACTCTAGTGGACATAGGTAG']	['ATATCTATCGCACCGGACGG', 'ATATCTATCGCCCGGACGAT']	1360	0
160	YBL101C	['ATCACGCCACGATAGGGTAG']	['AGTGATCTACTCCCATACGG']	0	0
161	YBL102W	['AATGTCGCGTAATGGCTTAG']	['ATATGATACTCACGACCCGG', 'ATATTACTCACGACCCGGAT']	2493	2987
162	YBL103C	['AGTCTACCCACATGCTTTAG']	['ATTCATCGGACACTTGCCGG']	3038	0
163	YBL104C	['ACTCATCAGGTATGGGAACG']	['AATTCTAGCGCATGGTCCGG']	0	2363
164	YBL106C	['AGACCTCAGCTTCAGTAACG']	['ACCTTATGTGTAATGAGCGG']	1878	395
165	YBL107C	['ATTGATGACCGACCGACACG']	['ACTTTCCTAGCAGTGAGCGG']	1853	3163
166	YBR001C	['ATAGCTCATTAACCGGCACG']	['ACTGATTTCTAATGGCGCGG']	2096	2977
167	YBR003W	['ACTAAGTAGCCATGACGACG']	['AATCCATCGTCACGTTGCGG']	1431	0
168	YBR005W	['ATATTCGAGCCCATCGGACG']	['ACGATGTACGCATACCTCGG']	0	0
169	YBR006W	['ACCACTTCGCTTGAATGACG', 'TCTACCTCGCTTGAATGACG']	['AGAACAAGACCATCGCTCGG']	3215	2219
170	YBR007C	['ATCATGTAGGTAACGTGACG']	['ATACATGGCCCAGTTCTCGG']	2644	3715
171	YBR008C	['AATTCGCACGCAGGTTGACG']	['AATTGTATAGCAGTCGTCGG']	2250	3252
172	YBR009C	['ATGTCAGAGACGGTACTACG']	['ATACTCTAGGGATATGTCGG']	2544	0
173	YBR010W	['AGGCAGATACGATTAGTACG', 'AGGCAGATACGATTAGTCGC']	['AAGATTCGATGACACTTCGG', 'AAGATTCGATGACACTTCGA']	2879	2589
174	YBR012C	['ATCAGGTCTGGAAGATTACG']	['ACCTATATTGTGAGACAGGG']	0	10
175	YBR013C	['ATCGAGATCCGAGTACACCG']	['ACTACCATCGCAGTTGAGGG']	1906	3478
176	YBR014C	['AGACTATCTCTAATGACCCG', 'AGACTATCTTAATGACCCGC']	['ATCACTTATCGCAGGTAGGG']	1949	2335
177	YBR015C	['ATATCTGTTGAAGCGGCCCG', 'ATATCTGTTGAGCGGCCCGC']	['ATCTCGCACGCACTTTAGGG', 'ATCTCGCACCACTTTAGGGA']	187	0
178	YBR016W	['ACAGGTGAGTAATCTGCCCG']	['AATCCGAGATCATCGACGGG']	3486	0
179	YBR018C	['AACCGACTAGCAGATAGCCG']	['ATATGACCTACGCCATCGGG', 'ATATGACCTACGCCATCGGA']	5872	6528
180	YBR019C	['ATTATAGTGCCAGACCGCCG']	['ACTCATTCGAGATGTTCGGG']	0	3803
181	YBR020W	['ATAGAAGTATAAGTGCGCCG', 'TATCCCTACGGCATTGCGTG', 'TCCCTACGGCATTGGTGCGT']	['ACTCTCACGGAGGCTAATGG', 'TTTGCTCCAGTCCGCATGTG']	3180	0
182	YBR021W	['AAGCATCGTTAAGGCTGCCG']	['AAATCCACGGTGACGCATGG']	0	225
183	YBR022W	['AAGGCAGACTACTCGATCCG']	['ACTCGTGTGTAATCCGATGG']	3574	5168
184	YBR023C	['AGATCGTTATACACTCTCCG']	['ATACGGTGAGCATACCCTGG', 'ATACGCTCGCATACCCTGGA']	0	5956
185	YBR024W	['ATAGATGACTACCGCGTCCG', 'ATAGATGACTACCGCGTCGC']	['ACCTGTAGTGTAATAGCTGG', 'ACCTGTAGTGTAATAGCTGA']	3045	4767
186	YBR025C	['ATACGTTAGACAGGTCAGCG']	['AATTGACCGGCATTCGCTGG']	0	1517
187	YBR026C	['ACTTTAATAGCAGTGGAGCG']	['ACCGAGTTTATCACATCTGG']	0	0
188	YBR027C	['ATCCTGATTTAAGGTGAGCG']	['ACCTCAGTAGGACTCAGTGG']	3642	4550
189	YBR028C	['AAGCTCCTGTAACTCTAGCG']	['ACATACTTTGCAGGTAGTGG']	4304	6317
190	YBR030W	['ATGAGGACGTTACACACGCG']	['ATATACCTCTCAGGCGGTGG']	3827	978
191	YBR031W	['AAATTATGCGGCACCACGCG']	['ATTCGCCGCAGACTTCTTGG']	4211	6261
192	YBR032W	['AATGTATCCTAATGGCCGCG']	['AATGGAACCGGCCTGACATG', 'AGGCCTGACATCATCGATGA']	3	9770
193	YBR033W	['ACAGTATGGACAGTTCCGCG', 'ACAGTATGGACAGTTCCGTG']	['AAAGGCCAGTGGATTACATG']	7762	0
194	YBR034C	['AATCGACTGTAAGTATCGCG']	['ATTAGGGTCCACTGCCCATG']	5529	8911
195	YBR035C	['AAGAGTGTCTAAGTCTCGCG', 'GAGTGTCTAAGTCTCGCGCG']	['ACGACCGATTTATACGCATG', 'ACGACCGATTTATACGCATA']	2372	0
196	YBR036C	['ATAGCCTTCTAAGAGCGGCG']	['ACAGTCCAGTGGTTAAGATG', 'GCAGTCCAGTGGTTAAGTGA']	0	5315
197	YBR037C	['AATTCTCTGTAAGCGCGGCG']	['ACCTTATACCGATAGCGATG', 'ACCTTATACCGATAGCGATC']	2646	0
198	YBR040W	['ACATGCCTTGAATTAGGGCG']	['ATCCGACGTTGCAGGAACTG']	0	7536
199	YBR041W	['AATTCGCTCTAAGCTGGGCG', 'AATTCGCTCTAAGTTGGGCG']	['AGTAGGATAGCCTCCCACTG', 'AGTAGGATGCCTCCCACTGA']	81	163
200	YBR042C	['AGCATTCTATTAACCCTGCG']	['ATTAGTGCCGACCACGACTG']	87	553
201	YBR043C	['AAGCTCTTCTAACGTCTGCG']	['ATTTGGTCCTCACGCGACTG', 'ATTTGGTCCTCACGCGACTA']	4723	7114
202	YBR044C	['ATTTACTCCAGAGGCGTGCG']	['AACGGCACGGCATTTGACTG', 'AACGGCACGGCATTTGACAT']	1748	0
203	YBR045C	['AACTCTGTGTAACGTGTGCG']	['ATCATAGCGGTGGTAACCTG']	5978	8384
204	YBR046C	['AGGCTACCTACACTTGTGCG']	['AAGTACGAGTCATGGACCTG', 'AAGTACGGGTCATGGACCTA']	0	9203
205	YBR047W	['AATACGATGGGACATTTGCG', 'AATACGATGGGATTTGCGCG']	['AGGAGTATTCCATCACCCTG']	5706	9533
206	YBR048W	['ATCGGCCTGTAATCGGATCG']	['AAGCTCTGTTAATGGCCCTG']	6	4647
207	YBR050C	['AATTAGCACTGACGGCCTCG']	['ATTCGTCGTGACAGTCCCTG']	5427	7035
208	YBR051W	['AATGCTCGGTAAGCTCCTCG']	['AGAGTTTATGCACCCGCCTG']	0	0
209	YBR052C	['AATATACGATTACGCGCTCG']	['AATTTGGTAGCACGCGCCTG']	5861	0
210	YBR053C	['ATTATTGTCCCAGGCGCTCG']	['ATATCTTATAGGAGGGCCTG', 'ATATCTTATAGGAGGGCCTA']	5208	0
211	YBR054W	['AGACTCTCTTAACTGGCTCG', 'AGACTCTCTTAATGGCTCGC']	['AGTGATACGGTCCCATCCTG', 'AGTGATACGGTCCCATCCTA']	4794	0
212	YBR056W	['AGTTATACCGCATCACGTCG']	['AACTTAGTATCAGGTGGCTG']	2270	4
213	YBR057C	['ATACTCGGAGCACTAGGTCG', 'ATCTCGGAGCCTAGGTCGCG']	['AGGACCGAGCCCTATATCTG']	24	0
214	YBR058C	['ATAGAGTTGCCACCCTGTCG']	['ATTCTTGCACGACGGGTCTG']	4707	0
215	YBR059C	['ACGTGACGAGCACTTTGTCG']	['AATCAGACCGTAGGCCAGTG']	5130	0
216	YBR061C	['ACATCAGGTGTAAGTGTTCG']	['AACCGAGCCTGCCATTAGTG', 'AACGAGCCTGCCATTAGTGA']	4523	4325
217	YBR062C	['ATGCCAGAGTTTACTGAAGG']	['ATATCCTAGTCAGGGCCGTG', 'ATATCCTAGTCAGGGCCGTA']	6694	7254
218	YBR063C	['AACTAGCACTGTTGTGAAGG']	['AAGTCATAGGCACCTTCGTG']	7194	0
219	YBR064W	['ACTCACTCAGGTGGATAAGG']	['ACTAGACGTATCAGTAGGTG', 'ACTAGACGTATCAGTAGGTA']	6808	0
220	YBR065C	['ACTATACGGCCAGATCCAGG']	['ATATACCTCCGCAGTGGGTG', 'ATATACCTCCGCAGTGGGTA']	5192	0
221	YBR066C	['ACACTTCTACCATTGGCAGG']	['ATTACCGCTCCAGTGTGGTG']	0	6310
222	YBR067C	['ATATGCCCTACACGGTCAGG']	['ACGACTTTAGCATTGTGGTG']	0	7040
223	YBR068C	['ATCCCACGGAGATTCAGAGG']	['ACTTCTGACGGATATTGGTG']	2453	0
224	YBR069C	['ATACACTTGCCACGGAGAGG']	['ACCGTTACGAGATGTATGTG']	10	32
225	YBR071W	['ATTACTCTACGCAGCGGAGG']	['AACTGGTTAGCATCCGTGTG', 'AACTGGTTAGCATCCGTGTA']	4416	9106
226	YBR072W	['AACGCATACTCAGTCGGAGG']	['ACTTTACTCGCAGTCGTGTG']	6908	10258
227	YBR073W	['ATATCCTATCCCACTGGAGG']	['ACTACCGTATCATGGGTGTG']	6761	1
228	YBR074W	['AATCTACCGGCACGATGAGG']	['AGAGCACCACTCCGTAATTG']	7374	0
229	YBR075W	['AATGACCCGTGACACTGAGG', 'TAGTGCGATCCATCCTCGTG']	['ACCACCGTGCCATTTGATTG', 'ACCACCGCCATTTGATTGAT', 'CGACTCGACTTAGATATGTG', 'CGACCGACTTAGATATATGA']	7225	237
230	YBR076W	['ATAGTCTACGCCACGCTAGG']	['AGGCTCACCCTACTATATTG']	0	10488
231	YBR077C	['ATCACTCTTACCAGGCTAGG']	['ACGACCCTACTCATGTATTG', 'ACGACCCTACCCATGTATTG']	3486	5000
232	YBR078W	['AGATCGACGAGATTTCTAGG']	['ATATAGCGGACGCCACCTTG']	2388	0
233	YBR081C	['AGGATCACCTTCCATTCTTG']	['AGGCTTACGATCCTCAGACT']	0	314
234	YBR082C	['ATAGTTCCCGCAGCTCGTTG']	['ATGCAACGAGCCGGTAGACT']	1951	0
235	YBR083W	['ATGCTACGGCCACTAGGTTG']	['ACCTGAGTTAGAGGATGACT']	3187	5183
236	YBR084C-A	['ACACACTGTATAGAGGGTTG']	['ATTGGTCAGCGAGCCCTACT']	3240	0
237	YBR084W	['ACACTCTAGTCAGGTGGTTG']	['ATTATGCGCGGCACGGTACT']	3522	0
238	YBR085W	['ACAGCTATTAGGACGTGTTG']	['ATGGTCCGACTGGATCACCT', 'ATGGTCCGATGATCACCTAT']	1908	0
239	YBR090C	['TATACGGTCATCATGGTCTG']	['AGTCATACTCCACTGTTCTG']	3298	5371
240	YBR090C-A	['AGCTCAAGAAGCACGGTTTG']	['ATCGTCAGCGTAGAGACCCT', 'ATCGTCAGCGTAGAGACCCA']	3373	4171
241	YBR092C	['AGCCTAGAGGTCTGTGAAAT']	['AATGAGTGGTCACCTGCCCT']	3637	5128
242	YBR093C	['ACGATGCACCTTCGCTAAAT']	['AAGTATGGTGCCTCATCCCT']	0	0
243	YBR094W	['AGCCTAGACTTGTTCGCAAT', 'AGCCTAGACCTGTTCGCAAT']	['AGTTTAAGTGCAGTGAGCCT']	0	0
244	YBR095C	['AACATACGAGGCGGTGCAAT']	['ATGAGACGGCTAGTACGCCT']	2370	3095
245	YBR097W	['ATTGTGAGGCACCGCCGAAT']	['AATTAGTTCTCATGCCGCCT']	0	0
246	YBR098W	['ATTGCTAGACGCCCGCGAAT', 'ATGCTAGACGCCCGCGAATC']	['ATATACTGTGGCACGGGCCT', 'ATATACTGTGGCACGGGTCT']	2742	0
247	YBR099C	['AAATCCTCAGGTGCGCGAAT']	['ATACTTGTCGCAGTGGGCCT']	5825	8604
248	YBR100W	['AGTCGGATCACCCGCTGAAT']	['AAGGTCTAGTCAGTCTGCCT']	6098	4874
249	YBR101C	['ACTATACGAGGTGGCTGAAT']	['AGGTGGTTCTCACTCATCCT', 'AGGTGGTTCTCACTCATCTT']	0	0
250	YBR103W	['ACTAGCGCAGTGTAGGTAAT']	['AATTGTCTGGCAGGCGTCCT']	0	4634
251	YBR104W	['AGCTACAGGTTCGCTAACAT']	['ACGGCGATGATATAGGTCCT']	3451	4796
252	YBR105C	['AGCTCGACGTTCGGACACAT']	['ATTCCGAGTGCCCTGAAGCT', 'TGCCCTGATCGATATCGATG']	2934	4181
253	YBR106W	['AAGGAGCACTGGTTACACAT']	['AAAGGCATTGTCGCTAAGCT']	2272	3063
254	YBR107C	['AGGGACTCATTAGCCGACAT']	['ATTAGTACGCGCCGACAGCT']	3377	3102
255	YBR108W	['ACTTCTGCCACGGGTGACAT', 'ACTTCTGCCATGGGTGACAT']	['AGATTTACGTCATCCCAGCT']	12	5686
256	YBR111C	['AGGCAGGTCTTACACTCCAT']	['ATCCGAGTGGTCCAGTAGCT']	14	5389
257	YBR112C	['AGGAGGCCCTGCATTTCCAT']	['AGCAGGTTAGGCACTTAGCT']	0	0
258	YBR113W	['AATGGACGGTCACCCAGCAT', 'AATGAACGGTCACCCAGCAT']	['AATGCGGATTCAGGTTAGCT']	4554	5300
259	YBR114W	['ATAGATTCGGCCACCGGCAT']	['AATGATACCTCAGTACCGCT']	2290	5746
260	YBR115C	['ATTCGACTACGACCTGGCAT']	['ATTTAGTTGGCAGCCGCGCT', 'ATTTAGTTGGCAGCCGTGCA']	2608	3894
261	YBR116C	['AGCTAGACCGTCGGACTCAT']	['AATGTCAGTTCACCGGCGCT']	2294	4980
262	YBR119W	['AGCCTATACCGACTTGTCAT', 'AGCCTTACCGACTTGTCATC']	['AAATCTCATTGGAGGAGGCT']	3718	0
263	YBR120C	['ATCGAGGGACGAGTCTTCAT']	['ATTCGATCTTCACGACGGCT']	2505	968
264	YBR121C	['AGGATCGCGTAGACGTTCAT']	['ATACTTGTAGGAGATCGGCT', 'AGGAGATCGATATCGATGAA']	0	0
265	YBR122C	['ATCGTAGGCGCACGGTTCAT']	['ACTATTTGAGTCAGTGGGCT']	0	0
266	YBR125C	['GCAAACGGGTTGTAATTCTG']	['AGCCACGTCTTACATTTCTG']	3700	1526
267	YBR126C	['ATTCGAGCGGTAGCCACGAT']	['ACTTGAGGCGTAGACCTGCT']	3953	6677
268	YBR127C	['ATTCTGAGGGCGACACCGAT']	['ACTTTCGTAGGATGAGTGCT']	23	30
269	YBR128C	['ATATCCGTAGGCACGCCGAT']	['AACGTGGGATCACTCGTGCT']	3012	4566
270	YBR129C	['AATTGTGCCTCACCGGCGAT']	['ATTAGCCTCGACACGGTGCT']	2762	12
271	YBR130C	['ATCTTGCGAGGACCGTCGAT']	['ATCACCTTCGGACGATTGCT']	2450	4718
272	YBR131W	['AACATCCGTCGCATTTCGAT', 'TACACCGTCGCATTTCGATC']	['AACGTGTAGTCAGTGTTGCT']	0	100
273	YBR132C	['ACTCTGAGCGGATACCGGAT', 'ACTCTGAGGGATACCGGATC']	['AGGGAGGTCTCTCACCATCT']	1776	2306
274	YBR133C	['ATACTACCTGCGAGGCGGAT']	['AAACCTCGCGTCATTGATCT']	11	966
275	YBR134W	['ACGCTACTGAGACTCGGGAT']	['AGCGAGTCCTCACTTTATCT']	1927	2860
276	YBR137W	['AAGCAGCCTTCCCATTGGAT', 'AAGTAGCCTTCCCATTGGAT']	['AGCGACGGTCTCATTTCTCT', 'AGAGACGGTCTCATTTCTCT']	2508	3440
277	YBR138C	['AGGCTTCACGCACCTTGGAT']	['ACTGACCGTCTAGCGAGTCT']	2747	2792
278	YBR139W	['ACTGGGTACTCATGTTGGAT', 'TGTACTCATGTTGGATCGTA']	['ACGAGAGGCGTATCACGTCT']	0	2395
279	YBR141C	['ACCTGGTAGGCAGTCCTGAT']	['ACCGATGCGTCATTTCGTCT']	2178	0
280	YBR144C	['AACTTTGCGGCAGTAGTGAT']	['ATAGGATTATCAGCCGGTCT', 'ATAGATTATCAGCCGGTCTA']	35	3556
281	YBR145W	['ACCTGTAGACTATGGGTGAT']	['ACAACAAGCAGAGCGGGTCT']	3391	4139
282	YBR146W	['ACGTACTCCTCAGTCTTGAT']	['ACCTATGCGGGATATGGTCT']	0	0
283	YBR147W	['ACGAACGTGGCATGTTTGAT']	['ACGACCGTTGCATTGATTCT']	6274	6051
284	YBR148W	['AGGTGCTCACTACCCGATAT']	['ACAGCGGTCTCACTTATTCT']	3156	0
285	YBR149W	['AGACGGACGCGATCCTATAT']	['ATGGAGAGCCCGTCACTTCT']	0	3458
286	YBR150C	['ACTGGACGACTAGGCTATAT', 'ACTGGACGACTAGGCTATCG']	['AAAGATGAGGGCAGCCTTCT']	0	1399
287	YBR151W	['ACGTCTCACGGATCGTATAT']	['AAGTCGTTCGCAGCTCTTCT', 'AAGTCGTTCGCAGTCTTCTA']	4109	0
288	YBR156C	['ATACGGAGTCGAGTCGCTAT']	['AGCCGTTCACGATGCTTTCT']	178	3142
289	YBR157C	['AAAGCGACAGGCCGCAGTAT']	['ACTAGCGGATGAGAGTTTCT']	2339	3705
290	YBR158W	['AGGCTCAGCGTACCTAGTAT']	['AGATCCTCAGGCCGCTAAGT']	0	6
291	YBR159W	['AATCGGACTGGCAGCCGTAT', 'TCGAACGGCAGCCGTACCGT']	['ATCTCTCATGGTGGGTAAGT']	0	0
292	YBR161W	['AGGCGCTTAGTAGATCGTAT']	['ATCCCTATGTGACGGAGAGT']	2617	3077
293	YBR162C	['AGAGCCTCCTCATTTCGTAT']	['ATTCCTCTGGCACGTCGAGT']	2623	0
294	YBR162W-A	['AATGCACGGGCACCCTGTAT']	['AATCATCCCTGGAGCGGAGT']	3559	4061
295	YBR163W	['ACCGTCCTATCATCGTGTAT']	['ACTATCTATCGAGCGGGAGT', 'ACTATCTATCGACGGGAGTA']	0	0
296	YBR164C	['AATTCGATGGCAGCGGTTAT', 'AATTCGATGGCATCTTTATC']	['AACCTATTGTGCATGGGAGT', 'AACCTATTGTGCAGGGAGTA']	0	0
297	YBR165W	['ACGCTCGTATCACTGGTTAT']	['ATCGTACTTGGCACTGGAGT', 'ATTGTACTTGGCACTGGAGA']	4231	5253
298	YBR166C	['ACGCCGAGGTGCATTGTTAT']	['ACCTCTCGGATAGCTGGAGT']	1606	2723
299	YBR168W	['ATGCCACCGTTGTCATAACT']	['ACTGTCACCGGAGTCTGAGT', 'ACTGTCACCGGAGTTGAGTA']	1378	0
300	YBR169C	['AATGCAACTCGCGGGACACT']	['AAGATGCAACCCGCGCTAGT']	0	4562
301	YBR170C	['ACTCCCGATGTATTGACACT', 'ACTCCGATGTATTGACATCG']	['AGTCCGATCTGCCAGGTAGT', 'CTGCCAGGTAGAATCGATGA']	50	0
302	YBR171W	['ATTGTGCATCCGGGACCACT', 'TGTGCATCCGGGACCACTCG']	['ATACAGGTTGCACTGGTAGT']	1182	0
303	YBR172C	['AGAGCTTAGCCGATACCACT']	['AATCGGCGCTCACGCTTAGT']	344	3426
304	YBR173C	['AGCGCGGCGTCATCTTTAGT']	['ACCGCTCGGATGATATTCTT']	0	779
305	YBR174C	['ACTGACTGTGCAGGTTTAGT']	['ACCTGACGCTGGATCTTCTT']	473	2291
306	YBR175W	['AGTGCCATCGTATTCCACGT']	['ATGGTAGCTCGCCCACAGTT']	1841	1006
307	YBR176W	['ATATCTATCTGGAGGGACGT']	['ACGATTGCGCGATTCGAGTT', 'ACGATGCCGATCGAGTTATC']	2289	0
308	YBR177C	['ATACTTGGGTGCAGCTACGT']	['ATATTCGCGTCGAGTGAGTT']	2192	3929
309	YBR178W	['AGCTAGTTGTACTCAGCCGT']	['ATTCTGGAGATAGCGACGTT', 'ATTCTGAGATAGCGACGTTA']	0	54
310	YBR179C	['ATGGTTGCTTCACCTGCCGT']	['AGATTCGACTGATGCCCGTT']	79	165
311	YBR180W	['AGAGATCGGGCTATATCCGT']	['ACGGCGCTTCTTGCATCGTT']	2704	3719
312	YBR181C	['ATGGTGTCTCTCACGTCCGT']	['AGCCGTATTGTCAGATCGTT']	1599	2670
313	YBR182C	['AGTATTCGGCTCCACAGCGT']	['ACGGCGCTTGTCATCTCGTT']	0	0
314	YBR183W	['ATATTATCGGTGACGAGCGT']	['AGCATCTGGCGATTCCGGTT']	0	0
315	YBR184W	['ATATTGTCTGACCGCCGCGT']	['AGGCCCGTGCTCTTCATGTT']	1453	2933
316	YBR185C	['ATTAGGCTTGCAGTCCGCGT']	['ACCGTGCTGGTCATCGTGTT']	1536	2136
317	YBR186W	['AATCGGACCTGATATGGCGT', 'AATCGGACCTGATATGGCGC']	['ATAGCCGTCGGATCTGTGTT']	0	4247
318	YBR187W	['AAGTCCTCGTCACTGTGCGT']	['ACGCCTATGCTACGTGTGTT']	0	4079
319	YBR188C	['AACTGGTTCGCATGTATCGT', 'AACTGGTCGCATGTATCGTC']	['ATGCGACCTTGTGGCAATTT']	0	3547
320	YBR189W	['AGCGAGCTGTTTAAGCCCTG']	['ATTCCACTTCGAGGAGGCTG']	0	0
321	YBR191W	['TACGAGTACACAGGTATGGC']	['CTACGACTAGGAGATAGATG']	1545	0
322	YBR194W	['ATCTATGACGTAGTAGCGGT']	['ATCTCTGAGTGAGGGACTTT']	0	379
323	YBR195C	['ATATACTTCCTCATCGCGGT', 'ATATACTTCCTCATCGCGGC']	['AAGCTGCGATGCCGTACTTT']	0	4150
324	YBR197C	['ATTCCTATGCCGATGGCGGT']	['AGCGCGTCTGCGATTCCTTT']	2777	0
325	YBR199W	['ACACTTCTCTCAGTTGCGGT']	['ACTGAGTGATGACCTGGTTT']	2641	4609
326	YBR200W	['AATGTGCCTTCAGCCTCGGT']	['ACGACTCTGGGATGATGTTT']	992	1510
327	YBR201W	['ACGCATCTACGACTGTGGGT']	['AAGCCTCGCTGAGTATGTTT']	0	4112
328	YBR203W	['AACTTGCTATGAGGTCTGGT', 'AACTTGCTATGAGGTCTGTC']	['CCTTCGCGCAAAGTATGAAA']	0	3697
329	YBR204C	['AAGGATCGTGTCATTCTGGT']	['CCGCGTCGCAAAGAGTGAAA']	2605	3423
330	YBR205W	['ACTACTGTGGTCCATGTGGT']	['CGTTCTCGCAAAGCACTAAA']	2262	3544
331	YBR206W	['ACTACTGGCTTAGATGTGGT', 'ACTACTGGCTTAATGTGGCG']	['CCGGCTGGCAAATGAGTAAA']	2356	2933
332	YBR207W	['ACCCATCTCGTCATTGTGGT']	['CCGCTCTGCAAAGACTTAAA']	2915	3455
333	YBR208C	['AGATCGAGGTTTAGCCATGT']	['CCTGGTGGCAAAGGCAACAA']	3375	4328
334	YBR209W	['ATGTCCCGACGCCTAGATGT']	['CCCAAGGGCAAATTGTGCAA']	0	4231
335	YBR210W	['ATCAATCCGGCGGTAGATGT']	['CCCTGAAGCAAACTGGTCAA']	2797	4604
336	YBR212W	['AGTCCCGGTCTCCATGATGT']	['CCTTGGCCGAAATGACAGAA']	0	4688
337	YBR213W	['ATATCGCCCTGAGGACCTGT', 'ATACGCCCTGAGACTGTCGT']	['CCTCTGGCGAAATAGGAGAA']	0	2
338	YBR214W	['AAGCTAGGGTCATTTGCTGT']	['CCTATCCGCAAAGTGGAGAA']	2212	1158
339	YBR215W	['ATTCATCCGGGCGAGTCTGT']	['CCGTGGCAGAAACTTGAGAA']	1761	3875
340	YBR216C	['AACTCGCGGTCACTGTCTGT', 'AACTCGCGGCACTGTCTGTC']	['CGCCCGTGCTAACAATAGAA']	0	107
341	YBR217W	['ATTCTCCGGCGAGTGTCTGT']	['CCCGAGGTCAAAGATGCGAA']	2790	3095
342	YBR218C	['ATTACTGAGTCTGGACGTGT']	['CGCGCCCTGAAAGAATCGAA']	2464	2927
343	YBR219C	['ATTGCTCGACGGCTACGTGT']	['CGGACTAGCAAACTGTCGAA']	0	1
344	YBR220C	['AGCTTATCCTCATACCGTGT']	['CCTGGATTCAAAGTGAGGAA']	2873	3761
345	YBR221C	['ATGTACTCCCTCTCAGGTGT']	['CACATTGGCAAACGGCGGAA', 'CACATTGGCAAACGGGGAAA']	17	0
346	YBR222C	['ACCTGCGTTGCACTTGGTGT']	['CCCGTGGAGAAATGTATGAA']	4	8548
347	YBR223C	['AGACTCTCCTTAGACTGTGT']	['CCCGGCTAGAAATATCTGAA']	3321	4314
348	YBR224W	['ACTCACCGTGGTCAGTGTGT', 'ACCACCGTGGTCAGTGTGTC']	['CGCCTGTAGAAAGACTTGAA']	2922	2935
349	YBR225W	['ATGACCTCCGCGACTTGTGT']	['CCGCGCACGAAACATTTGAA']	1770	3814
350	YBR226C	['AGCCTACTCTTCACGATTGT']	['CCCTCTGCGAAACTGAATAA']	2858	5
351	YBR227C	['ACCTGTAGCGGATGTATTGT', 'ACCTGAGCGGATGTATGTCG']	['CCGCTTGGGAAATAGCATAA']	0	4362
352	YBR228W	['ATTGTAGCTCCCGCGCTTGT', 'ATTGTGCTCCCGCGCTTGTC']	['CCCTCGTACACAATGGATAA']	0	0
353	YBR229C	['ATCGTAGTGTCACGGCTTGT']	['CGCCGTGTGAAACATACTAA']	3203	4350
354	YBR230C	['ACGTCTAGGCGATGTCTTGT']	['CCGGCAGCGAAACTATCTAA', 'CCGGCAGCGAAAATATCTAA']	0	0
355	YBR231C	['ATGGCCGCTTCAGCCTTTGT', 'ATGGCCGCTTCAGCCTTTTC']	['CAGACGGTCAAATCCTCTAA']	3048	4452
356	YBR232C	['AGCTGTCCCTTCATCGAATT']	['CCTGGCCTGAAATCAAGTAA']	2874	3620
357	YBR233W	['ATGCCCGAGTTGTCGCCATT']	['CGTGCTTAGAAAGGCAGTAA']	47	3673
358	YBR235W	['AGGGCGACTGTGATTCCATT']	['CCGATAGTCAAATGCGGTAA']	2295	2964
359	YBR238C	['ATGAGTCTCTTCCACCGATT', 'GAGTCCTTCCACCGATTCGT']	['CCGTGCAGGAAATGACTTAA']	0	3107
360	YBR239C	['ACACCTGAGTAGGCGCGATT']	['CCGGCTGCTAAATACTAACA']	2663	4535
361	YBR240C	['ACTGTACTACTCGCTCGATT']	['CGGCGCGATAAAGTCTAACA']	0	0
362	YBR241C	['ACCCTGTATGGAGAGTGATT', 'TCCCTGTATGGAGAGTGATT']	['CCCTGCGATAAATGGTAACA']	5975	4608
363	YBR242W	['AGCGCGTAGTTCAGTTGATT', 'AGCGCGTAGTTCGTGATTCG']	['CCTTCAGGGAAACGATCACA']	0	3957
364	YBR244W	['AACGCCTGGTCACTGCTATT']	['CCTATCGAGAAAGGGCGACA']	0	3826
365	YBR245C	['AGGGCTCTATTCAGCGTATT', 'AGGGCTCTATTCAGCGTATC']	['CCCTGCCGTAAATGAATACA']	0	3257
366	YBR246W	['AGGCACGCACGACTCTTATT', 'AGGCACGCACACTCTTATTC']	['CCGCATAGGAAAGTTCTACA']	0	2840
367	YBR248C	['AGGCACTTGCTCCAGGACTT', 'GCACTTGCTCCAGGACTTCG']	['CTCCCAGTGAAAGAGGACCA']	0	2869
368	YBR249C	['AGTGCTACTCTGACCTACTT']	['CCTGCAAGGAAAGGTGACCA']	0	1833
369	YBR250W	['ATGGCCGTGTCAGCCTACTT']	['CCGTGTCATAAAGACTACCA']	2175	0
370	YBR251W	['ACGAGGTCTTGCATCTACTT']	['CGCTAATTGAAATAGGCCCA']	1087	0
371	YBR255W	['AAGCGTCTGTCATTCGCCTT']	['CCCTTGGATAAAGCGAAGCA']	2579	0
372	YBR258C	['ATGAGAGCCGGATCGTCCTT']	['CCCACCTTGAAAGTATAGCA']	2447	4355
373	YBR259W	['AGGCGTCGCTTCATGTCCTT']	['CTCCCGACTAAAGAGAGGCA']	3014	2831
374	YBR260C	['AATGTGGCCTCGATCCGCTT']	['CATACGTTGAAACTACGGCA']	2721	4939
375	YBR261C	['AAGGATTGGTCAGATCGCTT']	['CATACAGGGAAAGTTCGGCA', 'CATACAGAGAAAGTTCGGCA']	2638	3818
376	YBR262C	['AGAGTGTGCCTACCTCGCTT']	['CCGTACTGCAAAGAAGGGCA']	3372	0
377	YBR263W	['AAGTCGTGGTCATCTCGCTT']	['CCCTTATACACAAGTTGGCA']	2408	12
378	YBR264C	['ATGCTTCGAGTCCGAGGCTT', 'GCTTCGAGTCCGAGGCTTCG']	['CCTGACAAGAAAGGTTGGCA']	0	4849
379	YBR266C	['AAGGACTGTGTCACTCTCTT']	['CGAAGAACTCCCAATTTGCA']	598	867
380	YBR267W	['ACGAGCTAGTTCTCAGTCTT']	['CCGGCACGTAAAGGAGATCA']	0	16
381	YBR268W	['ACCCGTGATGTAGATGTCTT']	['CGCCGGGATATAAAGGATCA']	0	2279
382	YBR269C	['CATCTATTATCAGGAGGAGG', 'TCTATTATCAGGAGGAGGCG']	['ATATGGCCGGAATCGCTTGC', 'ATATGGCCGGATCGCTGCAT']	1675	1926
383	YBR270C	['CATCACTGACGCATAGGAGG', 'CATCATGACGCATAGGAGGC']	['CAGAGCGTGTAACATCTTGC']	3117	0
384	YBR271W	['CTTCTATTCAGAGATGGAGG', 'TCTATTCAGAGATGGAGGCG']	['CCTAGTAATCACGATCTTGC', 'AGACGATCTTGCATCGATGA']	2338	4
385	YBR272C	['GAGATTATCGCATACGCCTG', 'GATTATCGTACGCTGCGTAC']	['CAGACGAGTGGACATTATAG']	0	2
386	YBR273C	['ATTTGTGTCCCATGCGCCTG']	['GGACGATCATCCAGCACTAG']	0	0
387	YBR274W	['ATTCTGCGTAGCATCGCCTG']	['GGCTCATCTCTAATCACTAG']	1387	2110
388	YBR275C	['TATCTGATGCCAGTCGCCTG']	['AATGCAGCGTAAGTCACTAG']	2813	4661
389	YBR276C	['ATGCACGACTTCTGAGCAAT']	['CATATAGACTCAGGGATAGG']	2443	3677
390	YBR277C	['CAATGACGAGTTGAGGCAAT', 'CAATGACGATTGAGGCAATC']	['CACCTCCATAGAGTGATAGG']	1935	493
391	YBR278W	['TGTCTAGCACGTCCTGCAAT']	['TGTCACGATCCATCTCTAGG']	0	708
392	YBR279W	['AGGCTCGCATTTGGATCAAT']	['TACAGCTCTAGCAGCGTAGG']	0	1334
393	YBR280C	['TGTCGAGCTGCGAGATCACT', 'TCGGCTGCGAGATCACTCGT']	['TATTCGCTCAGAGGTGCCTG']	0	2
394	YBR281C	['CGAGATAAGGTGCGATCACT']	['ACGCAGTGAGTAGCATCCTG']	132	286
395	YBR282W	['TGCTACGAGCTATACTCACT']	['ACTCAGTCACGATGATCCTG']	0	0
396	YBR283C	['ATAGCTTATGCAGCCTCACT']	['TATGCGGAGCCAGTATCCTG']	1551	2836
397	YBR284W	['CGCTTAGATGGCTATATGGT']	['CAATCTGTAGGCAGCGGAAT']	2817	3689
398	YBR285W	['CATACTCTGTCATACCTGGT']	['TGATGCAGAGTTCTCGGAAT', 'TGATGCATTCTCGGAATATC']	2899	0
399	YBR286W	['ATCATCGTCGTCAGCCTGGT', 'CATCGTCGTCAGCCTGGTCG']	['ATGCTGCCAGGTGAGATAAT']	2149	3086
400	YBR287W	['GACTGTCTCTCATGCCTGGT', 'CTGTCTCTCATGCCTGATCG']	['CATCTGACACTGGTGCTAAT']	1340	1979
401	YBR288C	['GCGATCTCGAAAGCCATACA', 'GATCTCGAAAGCCACGTACG']	['GCAGCGGATAGATATAGACT']	0	141
402	YBR289W	['GCCGACTGGAAACTCATACA', 'CGACTGGAAACTCATACACG']	['ATGACGGATGTATGACGACT']	0	0
403	YBR290W	['GCTCATTGGAAACCACTACA', 'TCATTGGAAACCACTACACG']	['ATTATGCACTGGGAGCGACT']	4101	418
404	YBR291C	['CCCTCGATGAAATGACTACA', 'CTCGATGAAATGACTACACG']	['AGATTGCTGCCACTGCGACT']	2609	0
405	YBR292C	['GGGACGAACACACCATGTCA', 'GACGAACACACCATGTCACG']	['ATGAGGACTTGACTGCATGT']	3042	4632
406	YBR293W	['CCGTAGAGCAAAGCATGTCA', 'CCGTAGGCAAAGCATGTCAC']	['CAACGGGATCTATTGCATGT']	0	2526
407	YBR294W	['GCCGCGAATACAAGATGTCA']	['CAACCGTGAGGAGATCATGT']	2684	4691
408	YBR295W	['CCAGCTACTAAAGGATGTCA']	['AAGCCTTCAGTGCGTCATGT', 'AGTGCGTCATCGATCGATGA']	2013	3576
409	YBR296C	['CACGACCGACAATATGGTGA']	['TGCGACGGCACAAGAGTACA']	0	0
410	YBR297W	['CAGAGCTTGACAACTGGTGA', 'GAGCTTGACAACTGGTGACG']	['CGCCTGATGAAAGACGTACA']	1793	585
411	YBR298C	['AACAGAAGCCCATGTGGTGA', 'CAGAAGCCCATGTGGTGACG']	['CCAGCGTGGAAATCATTACA']	0	609
412	YBR299W	['AATTAGACCTCCCTACAGTG']	['ACCCTTCTGAGACGGTAGTG']	0	3753
413	YBR300C	['GAGACCAGACCAACCTGTGA', 'GAGACCAGACCACCTGTGAC']	['GCGGCCATAAGCAATTTACA', 'GCGGCCATAAGCAATTTAAT']	0	0
414	YBR301W	['CAGATGAGGCAAGTGCATTA']	['GACCAATTCACACGTTGTCA']	3447	4606
415	YCL001W	['CCGTGGCTGAAAGTTTATCA']	['CAATCTGTTACAACGCCGTA', 'CAATCTGTTACAACCCGTAA']	2600	3699
416	YCL001W-A	['CAGCACCTGCAAGATCATTA', 'GCACCTGCAAGATCATTACG']	['GCCGCAGTGACAATAATTCA']	147	0
417	YCL002C	['CCGGATACTAAATGGACTCA', 'GGATACTAAATGGACTCACG']	['CAGAAGGCTCAATTTCCGTA', 'CAGAAGGCTCAATTCCGTAA']	0	3751
418	YCL005W	['CAGACTTGGAAACCTTCTCA']	['CCCGACATTCAATTTGCGTA']	3242	1904
419	YCL006C	['CCTGAAGATAAATCCCGTCA']	['CCCGCTAGTCAATAATCGTA']	5786	2944
420	YCL007C	['CAGAACGTCCAATTTCGTCA']	['CAAGGGTGCCCAAGATCGTA']	3	8
421	YCL008C	['CCAGTCTTCAAACGTGTTCA', 'CCAGTCTTCAAACGTTTCAC']	['CAGACGTTTACAAGCTCGTA']	2605	2932
422	YCL009C	['CCCGGCACAGAATAATTTCA']	['CAATGGCGTCCAAGGTCGTA']	0	3894
423	YCL010C	['CCGTCGCTACAAGGACAAGA', 'CCGTCGCTACAAGGACACGA']	['CAACTCACGGCAACGAGGTA']	1852	2553
424	YCL011C	['CCTCTGGGACAAGACGAAGA']	['CGCTCTATTACAATCCGGTA', 'CGCTCTATTACAACCCGGTA']	2	0
425	YCL012W	['CCTGTTGGACAAGAGTAAGA']	['CACATTTCTACAACGCGGTA']	2995	4341
426	YCL013W	['CCTGTCAGTAAACCGAGAGA']	['CGCTCGAACATAATTGGGTA']	2274	3652
427	YCL014W	['CCTGGTTGACAAGAACGAGA']	['CAGAACTCCGAATTGGTGTA']	2496	3977
428	YCL016C	['CCAGAGGCTAAATCCCGAGA']	['CTAGAACAGGAAGCCTTGTA']	22	2817
429	YCL022C	['CCTAGCGGTAAAGTGATAGA', 'CCTAGCGGTAAAGTGATAGT']	['CGCCACGTAATCAAGACTTA']	0	3681
430	YCL023C	['CCGCTCTGTAAATACCTAGA']	['CAGGAGGCGCAATACCCTTA']	3710	7498
431	YCL024W	['CCCAGGAGTAAATCGCTAGA', 'CCCAGGAGTAAATTGCTAGA']	['CCGAATCGAGAACAGGCTTA']	2179	2260
432	YCL025C	['CTGGCTAGGAACCAAGTAGA']	['CCGGAAGATCAACTTGCTTA', 'CCTGAAGATCAACTTGCTTA']	0	516
433	YCL026C	['CCCTCTGCTAAAGTAGTAGA', 'TCCTCTGCTAAGTAGTAGAC']	['CCTCCGAACAGAGAGTCTTA']	0	1709
434	YCL026C-A	['GCTCACCGAACATCAGATTA']	['GGCGGACTACAACACATTCA', 'ACAACACATTGAATCGATGA']	3520	4603
435	YCL027W	['CCGCGTCGTAAATGATTAGA']	['CCCATTAGTCGCAAGAGTTA']	0	3795
436	YCL028W	['CTGGGCCGAGAATCAAACGA', 'CTGGGCCGAGAATCAACGAC']	['CATATTACGCAAGGCCGTTA']	0	3783
437	YCL029C	['CTTTCGGAGCAAGAAGACGA']	['CGCGTTATGCAATACGGTTA']	1830	0
438	YCL030C	['CATAGTCCTAAACGTGACGA']	['CCAGATGTTCCAATGGGTTA']	56	0
439	YCL032W	['CACTTATTGAAAGCTCCCGA']	['CAGAGCGAAGAACCCTGTTA']	0	0
440	YCL033C	['CCGTCTTAAACATGATCCGA']	['CCGGTAGCTGAACAGATTTA']	0	3632
441	YCL034W	['CAGAATGGTAAATCCCGCGA']	['CGGCCTTGAATGCAACTTTA']	87	9
442	YCL035C	['TACTGCTAACCATGCTTGGC']	['TTTGTTCCACGGCCACGATG']	2861	1
443	YCL036W	['CACCATTTGAAACGGATCGA']	['CAGACGCCTCAAGTAGTTTA']	0	4
444	YCL037C	['CCGAGACTTAAATGGATCGA', 'CCGGACTTAAATGGATCGAC']	['CTGTCGCACGAAGGAGAAAC']	2091	3410
445	YCL038C	['GGTTCTACACACCATAATGC', 'GGTTCTACACACCATAATGA']	['CACCTTTCGAGAGGACGATG']	3878	4161
446	YCL039W	['CCCGTGTCTAAATGATTCGA', 'CCCGTGTCTAAATGATTCGT']	['CCAGCCTAAGAATGTTCAAC']	0	3570
447	YCL040W	['CCGCCAAGCGAATTGAAGGA']	['CCGTGCGTAGAATGAAGAAC']	0	3178
448	YCL042W	['CCGACTATTAAATGCGAGGA']	['CCTGGCTAAGAAGTATGAAC']	53	3194
449	YCL044C	['CATCAAGGGACACGTTAGGA', 'CATCAGGGACACGTTAGGAC']	['CCCGTCTAGTCAATGATAAC']	4	0
450	YCL045C	['CAGCAAGCCCAACTTTAGGA']	['CCGGAGACATAATTTCACAC']	0	3279
451	YCL046W	['CCTGAATGCCAAGTAACGGA']	['CCACGAGGAGAATTAGGCAC']	0	545
452	YCL047C	['CACAGCGTTAAACTCACGGA']	['CCATATAGAGAACCGGGCAC']	0	2531
453	YCL048W	['CATAGGTGTAAATTCGCGGA', 'CACGGTGTAAATTCGCGGAC']	['CGTAATAACGAATCGCTCAC']	2712	4210
454	YCL049C	['CCACTGTGTAAAGACTCGGA', 'CCCTGTGTAAAGACTCGGAC']	['CCGCGACATTAAGTCAAGAC']	2973	4118
455	YCL050C	['CCATACACTACAAGTTCGGA']	['CCGCTCGTATAATAGAAGAC']	3071	4068
456	YCL051W	['CACATGGTTAAACTGAGGGA']	['CCGTGACTAGAATTACAGAC']	9	0
457	YCL055W	['CAGAGTCTTAAACGCCTGGA']	['CCACGGATAGAACTGAGGAC']	3	3386
458	YCL056C	['CGGTAAGCAACATTAGTGGA']	['CCTACTCGATAATTGAGGAC']	0	3450
459	YCL057W	['CCGCCACTAATAGAATTGGA', 'TCGCCACTAATAGAATTGGA']	['CCAAATGGAGTGCAACGGAC']	2292	3203
460	YCL058C	['CTACCTGGTCGAGATGATGT', 'CTACCTGGTCGAGATGATGA']	['CTAATGCGGTTTAAGCGATG']	41	59
461	YCL060C	['CGCCCGAACGGAAGATATGA', 'TGCCCGAACGGAAAATATGA']	['CCAGTAGGAGAAGTTATGAC']	0	2497
462	YCL061C	['CCTGTCGAAGAAGGAACTGA']	['CAGACGGTAACAGACCTGAC', 'CAGGACGGTAACAGACCTGA']	697	867
463	YCL062W	['CACCTTGTTAAAGTGCCTGA']	['CCTATAAGCGAACTTCTGAC']	2522	3260
464	YCL063W	['CAGAGAGGTAAACTTCCTGA']	['CCACGACGAAGTGAATTGAC']	0	2812
465	YCL064C	['CCGCTAGTTAAATACGCTGA', 'CCGCTAGTTAAGTACGCTGA']	['CCGCACTAATAACTGTTGAC']	0	0
466	YCL069W	['CCCAGTTGTAAAGAGTGTGA']	['CCAGGCATAGAAGGTTATAC']	2526	3197
467	YCL074W	['CGCGAGAATAACGTACTTGA', 'CGCGAGAATAACGTACTTGT']	['CAGGGAATCGAATCTACTAC']	4782	2795
468	YCL075W	['CCCACATAACGAACTGTTGA', 'CACATAACGAACTGTTGCCG']	['CCCGATGGATAATTGTCTAC']	0	2694
469	YCL076W	['CCGCCGATAGAATTTGTTGA', 'CCGCCGATAGAATTTGTTGT']	['CAGTGAACCGAACGCAGTAC']	3412	0
470	YCR001W	['CCGACCACGCAATTATTTGA']	['CATTACCGAACATGGCGTAC', 'CATTACCGAACGTGGCGTAC']	1615	4362
471	YCR002C	['CCGTGTCCAGAACTAGAATA']	['CAGCTTTCAGAACTGGGTAC']	6	9273
472	YCR003W	['CCAGTACGCCCAATGGAATA']	['CAGTCGGTAGAACTATGTAC']	2429	3370
473	YCR004C	['CCTGCGAAGGAATTGGAATA']	['CAGATACGGGAACACTGTAC']	2152	3142
474	YCR005C	['CCTTTCGAGCAACCTTGATA']	['CCAGGTGTAGAATAGTGTAC']	2560	3733
475	YCR006C	['CCCTGCTTACCAAGTTGATA']	['CCGCTGTTAGAAGATTGTAC']	663	1717
476	YCR007C	['CCGCGACCTCAATAAGTATA']	['CAGAGACCGTCAAGGATTAC']	2247	3008
477	YCR008W	['CCGGAAGCGCAAGTAGTATA']	['CCCGCTGTATAATTGCTTAC']	1942	3205
478	YCR009C	['CGGCGAAGGAACCATGTATA']	['CCTTGATACGAAGCAGTTAC']	408	0
479	YCR010C	['CCGGCGGATGAAGAATTATA']	['CAATCTACGTCAAGCGTTAC']	2156	679
480	YCR011C	['CACTCGACGCAAGGTTTATA', 'CACCGACGCAAGGTTTATAC']	['CAGACTTTAGAATGTCCACC']	0	3969
481	YCR014C	['CCTAAGTCTCAAGAAGGCTA']	['CACATGGAATAACTTGGACC']	0	1
482	YCR015C	['CCGAAGTGGCAATAAGGCTA']	['CGTTAAGATACAGCCATACC', 'CGTTAAGATACAGCCATACA']	0	4987
483	YCR016W	['CGAATTAACCGCAACTGCTA']	['CATACTTACGAAGCTGTACC']	2508	3729
484	YCR017C	['CCGGCGTATCAATTTCTCTA', 'CCGGCGTATCAATTTCTCTC']	['CAGAAACGAACATTGTCGCC']	2847	4047
485	YCR019W	['CAAGGACCCGCAAGTGTCTA']	['CACAGTAATGAACCGTTGCC']	2143	4020
486	YCR020C	['CAAGGTCTGCCAAGTTTCTA']	['CAGACAGTTTCAAGGAATCC']	0	5414
487	YCR020C-A	['CCGGCGATTCAATAAGAGTA']	['CGGCGCTTTCAATTATATCC']	357	2934
488	YCR020W-B	['CTTGCGAGAGAACGAGATTA', 'CTTGTGAGAGAACGAGATTA']	['GCGACTCTAACAAGCATTCA']	873	1439
489	YCR021C	['CAACTAGCCGCAAGGGAGTA']	['CGCACCTAGATAAGATTTCC', 'CGCACTAGAAAGATTTCTAT']	2397	3155
490	YCR022C	['CCGCCACGTACATATTAGTA']	['CACATGGGCGAATTATTTCC']	1864	3764
491	YCR023C	['CACGAATCGGAATTGACGTA']	['CGTGGCGATAATACGAAAGC', 'CGTGGCGATAATACGAAAGT']	3341	3440
492	YCR024C	['AATAGTGTGCAACTCTGCCC', 'TAGTGTGCAACTCTGCCCCG']	['AAGCTGGTACAATCGTGTGA']	0	9
493	YCR024C-A	['GATGACATGGAATGAATCCC', 'TGACATGGAATGAATCCCCG']	['CAATGCGACCCAAGGTGTGA']	2181	613
494	YCR025C	['AGTGATCGTCAATTCATCCC']	['ACATACAGCCAAGGGTGTGA']	1959	2317
495	YCR026C	['AGCAGAGTCTAACAGATCCC']	['GCATCTGTGACAATGTGTGA']	0	2207
496	YCR027C	['CATGGATATGAAGTTTCCGC', 'CATGATATGAAGTTTCCGCC']	['GCGCGGCTGCAATTATATTA']	0	0
497	YCR028C	['TAAACACAGTGCTCAAGCGC']	['CGCGACATCATAGCAACTTA']	1986	3474
498	YCR028C-A	['TACTAAGAGGCATGAAGCGC', 'CTAAGAGGCATGAAGCGCCG']	['GCTTACATGCAAGGCACTTA']	294	416
499	YCR030C	['GCAGACCTATACATAAGCGC']	['TGAGCATCCACACAGACTTA']	4467	8592
500	YCR031C	['AATGCCCTGGAAGTGATTGC', 'TGCCCTGGAAGTGATTGCCG']	['GCATGTAGTCAATGTCTCCC']	2002	3164
501	YCR032W	['CATCGTATGGAAGGTATTGC']	['CAGCATGTTCAATAAGTCCC']	3641	4878
502	YCR033W	['GATTAGCTCACATACCTTGC']	['AGAGCAGAGACATTATTCCC']	6089	8636
503	YCR034W	['TTGATGCACAGGCAGCTTGC', 'GATGCACAGGCAGCTTGCCG']	['GCTATATGCACAGAGTTCCC']	194	381
504	YCR036W	['CAGTCATCGTAACCTGATAG', 'GTCATCGTAACCTGATAGCG']	['TACATGGAGATAACGAGCGC']	2855	2886
505	YCR037C	['AATAGGCGCTAAGCTGATAG']	['AATCAGTATGAAGCGAGCGC']	2545	2579
506	YCR043C	['CAGTGGATCTAACGTGATAG', 'GTGGATCTAACGTGATAGCG']	['ATCCTATACACATGGAGCGC']	3412	0
507	YCR044C	['GATCTACACTGATATGGAGG']	['GCGAGTCATACATATCTTGC', 'TACATATCTGCATCGATGAA']	0	5
508	YCR045C	['GATTCATCTACATGCTGAGG']	['ATGATCCCACTAAGTCTTGC']	993	1800
509	YCR046C	['AGCACCTGACGCATCATAGG']	['TACCATGCTGAAGGAGTTGC']	184	3
510	YCR047C	['CATTCAGTGAGCCAGATAGG']	['TATGATAGCCACCGCGTTGC']	0	0
511	YCR048W	['AATATGTCATGGACGGCCTG']	['CGACATGATACATACGACTC']	0	4199
512	YCR049C	['TATGCTGATCCACTGGCCTG']	['GCTCTCATATAACTGGACTC']	2389	3650
513	YCR050C	['ATACTATCGGCCAGTGCCTG']	['GACAGGAGCTATAATGACTC']	1987	3015
514	YCR051W	['TATCTCTGAGGACGTGCCTG']	['CAGCAGACGTAAGATGACTC']	2573	0
515	YCR053W	['GCTCGCTAGATTGAGAGAAT']	['ATACACCGGCATAATCTGTC']	2391	4558
516	YCR059C	['TTGGCGCATCGCTAGTCACT']	['CGCATGGTATCTAAGACTAG']	3128	3850
517	YCR060W	['ATGGCGTCACGATGGTCACT']	['GCATGATCGTAATGGACTAG']	1972	2969
518	YCR061W	['GGTGCTCAGTCATCTTCACT']	['CAGCTCGCGTAATATACTAG']	3248	2
519	YCR062W	['CAGAGTACGTGAGATAGACT']	['GCACTCATAGCACTTACTAG']	1211	5316
520	YCR063W	['AATACTGAGTGCGATCTGGT']	['ATCCATGCAGTCCAGAACGG']	0	201
521	YCR065W	['TCTACGCTGCGATGATTGGT']	['TATGTTCACGCATCGCACGG']	2114	0
522	YCR066W	['GAGCTGATGTCACTCTTGGT', 'GCTGATGTCACTCTTGGTCG']	['ATGTACCGAGCATTGCACGG', 'ATGTACAGAGCATTGCACGG']	1858	0
523	YCR067C	['GCGCGGATGAAACAGCTACA']	['ATATGGATGCCGCACTCCTG', 'ATATGGATGCCGCACTCCCG']	0	690
524	YCR068W	['TGGGCAGACACAACGCTACA']	['ATAGGTATCGCACGCTCCTG']	130	265
525	YCR069W	['GGCTACACGAAATCGCTACA']	['ATTGCATGAGCAGAGTCCTG']	2403	3882
526	YCR071C	['GCGCCGTGAATAAATCTACA']	['ATAGGTGCTCCATCGTCCTG']	0	0
527	YCR073C	['GCCTATGTCACAATCTGTCA', 'CTATGTGCAATCTGTCACGT']	['CAGCGCGAGATGAGCTTAAT']	3292	4209
528	YCR073W-A	['GATAACCAACCAGTCTGTCA']	['TGATGCAGCCTGAGCCACAT']	735	0
529	YCR075C	['CCAGTTGGCAAATCTTGTCA']	['ATGGACCGCTCGATGCACAT']	3577	3749
530	YCR076C	['CATTAGCCAACATGCTGTGA']	['TCACTCGGTGCATGAGGACT']	3526	4318
531	YCR077C	['CAGCGAGCAACACTCTGTGA']	['GTCCAGCGTCTCAGATGACT']	26	0
532	YCR079W	['CCAGTGATCCAATTCTGTGA', 'AGTGATCCAATTCTGTGACG']	['GAGCATGAGGTACTATGACT']	2381	4234
533	YCR081W	['TCCATCAGAAGACAGTGTGA', 'TCCATCAGAAGCAGTGTGAC']	['CTACTGGACGTGAGCTGACT', 'CTACTGGTGTGAGCTGACTA']	21	45
534	YCR082W	['GCACGCCATCAACTAGATTA', 'GCACGCCATCAACTAGATAA']	['AATTGCCGCTGAGCCGATGT']	3319	1308
535	YCR083W	['GCCTGCCATCAATTCGATTA']	['CCTGCTGACGTTAGCGATGT']	0	4402
536	YCR084C	['CGCATCAGTGCAATGGATTA']	['CACTACTGCGGATGCGATGT']	51	124
537	YCR085W	['CATCTCAGGCAACGTGATTA']	['TCAGCTATGCGACTGGATGT']	1109	1392
538	YCR086W	['CAGAGCTGTGCAATGATCCC']	['GCGCCATCACAAGATTTACA']	3355	68
539	YCR087C-A	['AAATGATGCTCAAGACTCCC']	['CGCGGCTACACATATTTACA']	2579	3367
540	YCR087W	['AGAGTCGTGCAATAGCTCCC']	['TTTGCTGCACAAGACAACCA']	1684	2665
541	YCR088W	['AGAGTGAGCACATATCTCCC']	['GTGTGCATGAAACCCAACCA']	3482	5044
542	YCR089W	['CATACATCTGAAGTAAGCGC', 'CATACATCTGAGTAAGCGCC']	['GGCACATCTAAACGCATTCA', 'GGCACATCTACACGCATTCA']	0	4901
543	YCR090C	['CGCTCATATTGAATGCCATC']	['GATGTTTCACCATAGTCCTC', 'GATGTTCACCATAGTCCTCA']	3139	594
544	YCR091W	['AAGGTACAGTAAGGTCCATC']	['TCACGTTACTGAATGTCCTC']	0	60
545	YCR092C	['GCCCATAGAGGATAAGCATC']	['GCTACATCGTAATTGTCCTC', 'GTTACATCGTAATTGTCCTC']	2397	3343
546	YCR094W	['ACCACGATTGGAAGGGCATC']	['GATAGGACTCTCCGAAGCTC']	734	0
547	YCR095C	['CATGGTAGATAACTGGCATC']	['AAGAGGTAAGCCCACAGCTC', 'AAGAGTAAGCCCACAGCTCA']	60	0
548	YCR098C	['AGGAGTACAGCCACTGCATC']	['TAGCCAGGTGTAACCAGCTC']	1913	0
549	YCR099C	['ACTCGACGATAACGTGCATC']	['AACACTGCCTGAAGTAGCTC']	2699	0
550	YCR100C	['CCTACAGAGCGATAATCATC']	['GTGCCATGTGCATAACGCTC']	2619	0
551	YCR101C	['GAAGTACACTGAAGCTCATC']	['TTAGAGACGAGACCACGCTC']	0	0
552	YCR102C	['AGAGGAGCGCACATCTCATC']	['AGATAGGATCACAGCCGCTC']	0	0
553	YCR102W-A	['AGGGACCAGTCACAGTCATC']	['GCATTTCAGATAATCCGCTC']	88	0
554	YCR105W	['ACCCAGCATATAAGGTCATC']	['ATAGGGACTACAGCTCGCTC', 'ATAGGGACTACAGCCTCGCT']	2134	2815
555	YCR106W	['GGCAGCAGAGTTAATTCATC']	['AGGTCAGACAGCATTCGCTC']	2192	3084
556	YCR107W	['TATATGCACGGCGACCAGTG']	['CTTCAGATGAGACTGTAGTG', 'CTCAGATGAGACTGTAGTGA']	1559	0
557	YDL001W	['CCCAAGAAGTGTTAGCAAGC']	['CATACGCGGTAAGGATATAG', 'GTAAGGATATCGATCGATGA']	569	0
558	YDL002C	['CCCGTGAATATAAGTGAAGC']	['CCTGGATTTGAAGCGTATAG']	1333	2012
559	YDL006W	['CAAATACCGTTCAACTGAGC']	['CTTCGAGCACGGTACAGTAG']	1328	1437
560	YDL009C	['CCCACGACTGAATTATTAGC']	['CATTCGTAGTAACGCTGTAG']	10	2870
561	YDL010W	['CAGGTCTAGGAATCTTTAGC']	['CAACGATACCGAGCCATTAG']	3487	2355
562	YDL011C	['CATTAAGACGACTCGAACGC']	['CAAGGTGACGTAATGCTTAG']	2580	0
563	YDL012C	['CAGATCAGGGAACTTAACGC']	['CCAGCGAGTTAATGAGTTAG']	3785	0
564	YDL013W	['CTGAACAGTTAATTCCACGC']	['CAGTCTGAGTAATCCGTTAG']	1763	2896
565	YDL018C	['CCCATACATTGTTAGAAGGC']	['CATAGAGGTTAAGCGATACG']	3096	4398
566	YDL019C	['CACGTAATACTAAGTGAGGC', 'CGTAATACTAAGTGAGGCCG']	['CATAGTAGGTAAGCTGTACG']	0	1
567	YDL020C	['CCATATTTGCGAAGGTCGGC', 'CCATATTTGCGAAGTCGCCG']	['CATGACAGTGTTTAGAACCG']	2751	4766
568	YDL021W	['CCACGTTGGTCAATATGGGC']	['CCTTTGAACTGATATGACCG']	3891	5268
569	YDL022W	['CGGATATGTACTAATTGGGC']	['CGCATTCAGTACATTTACCG']	2177	3822
570	YDL023C	['CTATATTTGGAACGTGTGGC', 'CTCATTTTGGAACGTGTGGC']	['CTAGAATACTAATGTCGCCG']	0	3069
571	YDL024C	['CGATGGTAACTAATGTTGGC']	['CATATCTTCTAACTTGGCCG', 'CATATCTTCCAACTTGGCCA']	0	4619
572	YDL025C	['CACCACAGGAGGGTAAATGC']	['CAGCTTCTCTAAGTTTGCCG']	4371	0
573	YDL026W	['CCAGGACACTAAGGTAATGC', 'TCAGGACACTAAGGTAATGC']	['CACTGTAATGTTAAGGAGCG']	3764	4324
574	YDL027C	['CCGACCTGAAGATTTAATGC', 'CCGATCTGAAGATTTAATGC']	['CATATTAGTTAAGTGGCGCG']	0	4155
575	YDL032W	['CTCTTAATTGAAGGTGGTGC']	['CATCTACGGACACGGTATCG']	1995	3051
576	YDL033C	['CACTCCTTGGAACTTATTGC']	['CCATATACGTTAATGCCTCG']	0	3118
577	YDL034W	['CCTGAGTAATAAGTCCTTGC', 'TGAGTAATAAGTCCTTGCCG']	['CGCTAGTTTCTAAGATGTCG']	0	4676
578	YDL035C	['CCTTAGGGATAATGAGTTGC']	['CCAGTGTTCTAACGTGCAGG']	0	4208
579	YDL036C	['CACAGGAGGTAACACTTTGC', 'CAGGAGGTAACACTTTGCCG']	['CGCTCATTATTCCTAAGAGG']	3033	0
580	YDL037C	['CCCGCTAATCTTGTAGAATC']	['CACTACTATGTGGTAAGAGG']	5595	11064
581	YDL038C	['CCGGGAGCTTAATATACATC']	['CCTATCCGTACATATCGAGG']	2112	3039
582	YDL039C	['CCGTGTACTGAATTACGATC']	['CCATCTTTGGTAATGTGAGG']	0	3525
583	YDL040C	['CACCTTGTCGGAAGTGGATC']	['CCGATGGGATTACATATAGG']	0	0
584	YDL041W	['CGGCCTAACTGTAATTGATC']	['CACCGACTCAGACTTATAGG']	2890	2632
585	YDL042C	['CCCTGTTATGAACCTTGATC', 'CCCTGTTTGAACCTTGATCC']	['CGCTATTGCTTAATCGTAGG']	2470	3739
586	YDL044C	['CACGTTTGCGAATAGGTATC']	['CAGATACTATTAAGTGCCGG']	0	0
587	YDL045W-A	['CATTAAGGCGCACGTTTATC']	['CTATCCTAGAGATTTGAGGG']	0	3479
588	YDL046W	['CGAGGTACATAAGGGCTCTC']	['CACGCTTGACCATCTTAGGG']	0	3543
589	YDL047W	['CCAGATCATTAACGGTTCTC']	['CTATGTCTAGCAGTTTAGGG']	0	611
590	YDL048C	['CCGTGCTACTAATGTAAGTC']	['CTATATTTATGGACAGCGGG']	3996	3324
591	YDL049C	['CCCTGGATTGAATTAGAGTC']	['CATCATTTGTGGTAATCGGG']	2030	0
592	YDL050C	['CCACCGATGTAATTTGAGTC']	['CACTCTGCGTTAATGTTGGG']	3077	3911
593	YDL051W	['CCTTGTAGTGAAGATAGGTC', 'CCTGTAGTGAAGATAGGTCC']	['CATATCACGGTTTGGAATGG']	3087	3064
594	YDL052C	['CTAGAGTTTGGAAGTCTGTC']	['CCGATCCTTTAATGTCATGG']	1893	1644
595	YDL053C	['CGCGGCTTAATCTCAAATTC']	['CGCTTTATAGGATACGATGG']	0	3278
596	YDL054C	['CGCGCATTAGTACGAAATTC']	['CCCTCGTTTGAATATGATGG']	0	3985
597	YDL056W	['CCAGTTCGGGAATGTGCTTC']	['CCGCTATTATTACAGACTGG']	3125	4143
598	YDL057W	['CATCTAAGCTAAGGGAGTTC']	['CATGAGTTTGAAGTACCTGG']	2393	3768
599	YDL059C	['CCTCTGATATAATCGGGTTC']	['CCACTCTGTTAAGTTGCTGG']	3021	4357
600	YDL061C	['CCTCATATCTAAGGCGTTTC']	['CAAGCGAACCTCCATTGTGG']	0	0
601	YDL062W	['CATCACGACGTTTCTCAAAG']	['CTCTTATAGTGGGACATTGG']	0	0
602	YDL063C	['CGCGTACACTTACTATCAAG']	['CAGGTCAGTACACTTATTGG']	2187	2478
603	YDL065C	['CCCTAGAGAGATTTCTGAAG', 'CCCTAGAGAGATTCTGAAGC']	['CTACGAGATTCCCGTCAATG']	1	1550
604	YDL066W	['CCGCTAAGACTGTATTGAAG', 'GCTAAGACTGTATTGAAGCG']	['CATACCTATTGGAGGGAATG']	2641	994
605	YDL067C	['CGACTCTAATAGCCGATAAG', 'CGACTTTATTAGCCGATAAG']	['CCTGTTAGTTAATGGGCATG']	1927	2980
606	YDL068W	['CGAGATCGTACCACACTAAG']	['CCGCTAGGTTAATAGTCATG']	0	0
607	YDL069C	['CGCGTAAGAGTATAGTACAG']	['CCATTGTGTTAAGGGTCATG']	1468	0
608	YDL070W	['CGAGCTGTATAAGTTACCAG']	['CGACCTTGACCCAGTAGATG']	6	42
609	YDL071C	['CCGTATAGCTTAATAGCCAG']	['CTTTATCTAGGACGAGGATG']	2392	3097
610	YDL072C	['CGCACACGATTAAGGTCCAG']	['CACTGTTGGTAAGGTCTATG']	0	13
611	YDL073W	['CCACTCTAGTAACTTAGCAG']	['CCACTCCTTACATTGGTATG']	1063	2228
612	YDL074C	['CTACGCTAATACCTAGTCAG']	['CCTACCGTCAGGATATTATG']	1781	2992
613	YDL075W	['CCATTGGACTAATACGTCAG', 'ATTGGACTAATACGTCAGCG']	['CACTAGGTATGGTAAGACTG']	585	0
614	YDL076C	['CGACGTTACTAATGTGTCAG', 'ACGTTACTAATGTGTCACCG']	['CACTGAGGGTTAATAGCCTG']	2084	3322
615	YDL077C	['CCGTGTCTATAAGTGTTCAG', 'GTGTCTATAAGTGTTCAGCG']	['CGCGGCAGTTATTTAATCTG']	0	0
616	YDL078C	['CCACGTCATTAACTTCAGAG']	['CCCTGACGGAGATTAGTCTG']	2899	4063
617	YDL079C	['CCCGCATTATTATACACGAG']	['CGACGAGTTGTTAATGTCTG']	2479	4013
618	YDL080C	['CGCCTATCTATAATACCGAG']	['CCCTACGACTTATATCAGTG']	1746	6599
619	YDL081C	['CATATTGTATAAGGCCCGAG']	['CCAGGTTTGTAATGCTAGTG']	671	2031
620	YDL082W	['CCGTTCATATAATGTCCGAG']	['CAACTCGACGGATAGACGTG']	2469	3105
621	YDL083C	['CGTAATATAGCGTAAGCGAG', 'TAATATAGCGTAAGCGAGCG']	['CCTATCTTAGTAGAGAGGTG', 'CCTATCTTAGTAGAGAGGGG']	0	0
622	YDL085W	['CCAGTCAGGTAACTATCGAG']	['CATCTACTACTAGGCGGGTG']	1024	3678
623	YDL086W	['CGTCGTATCTAAGTATCGAG']	['CAACGTGTCGTAATATGGTG']	2610	3976
624	YDL088C	['CCAGGACTTACATTCAGGAG']	['CCCACGTATAGCGTACTGTG', 'CCCACGTATAGCGTACTGGA']	2	0
625	YDL089W	['CCGATATACTTACAGAGGAG']	['CCATCCGGTAGACGATTGTG', 'CCATCCGGTAGACGATTGTA']	3067	33
626	YDL090C	['CCTTACGTGACAGATAGGAG']	['CCGCGCTTCTTATCAAATTG']	1471	2632
627	YDL091C	['CACATCGTTTAACACTGGAG']	['CTAGGAGGTTACAGTCATTG']	0	4123
628	YDL093W	['CCTACGTGAGTAAGATTGAG', 'CCTATGTGAGTAAGATTGAG']	['CCAGCCTTGACAGTTTCTTG']	2566	0
629	YDL094C	['CCCGCGATTGTAATGAATAG']	['CATACTACGTGGGACAGTTG']	1948	0
630	YDL095W	['CCACGCCTCTAATGTAATAG']	['CCATACTTTACAGCGAGTTG']	0	4198
631	YDL096C	['CCGTGATTGACACTACGTTG', 'CCGTGATTGACACTACGTTC']	['CTTCACTGACTAGCTCGGGT']	0	4493
632	YDL099W	['CTCTAGCGGAGACGACTTTG']	['CACCTGCGTAGATTCTGGGT']	0	1222
633	YDL100C	['CATGCGGTGTAACGAGAAAT']	['CTCCTTACGCGGATGATGGT']	17	3379
634	YDL101C	['CGCGCAGAGGTTAGATAAAT']	['CTAGCCGTATGACCTATGGT']	1345	1979
635	YDL104C	['CGCCCAGGATTTCATAGAAT']	['CGCCCTATTGTCCATAATGT']	0	0
636	YDL106C	['CTACTACGATGGCGTCGAAT']	['CCGCGTCTAGTATAGTATGT']	17	6
637	YDL107W	['CGTGGAGCAGTTCGTATAAT']	['CTCGACGCTGGACGTTATGT']	627	0
638	YDL109C	['CTCAGGTACTGTTACGACAT']	['CATCCTTGGTCACGGAGTGT']	3106	698
639	YDL110C	['CACTACGACTTCGGATACAT']	['CAGGTCTGACGATTTAGTGT']	3039	4599
640	YDL112W	['CCGATTAGAGGTTGACAGAT']	['CACTGACTTCGAGGTCGTGT']	0	6
641	YDL113C	['CCGTCATTATCACCGTAGAT']	['CGGATATTCTTCACAGGTGT']	2396	2584
642	YDL114W	['CCTGAGGACTTATTCACGAT']	['CATTGGATTAGACCGTGTGT']	2543	4074
643	YDL115C	['CTACTTGGGAGATAGTCGAT']	['CACTTGATTCGACGGTGTGT']	26	44
644	YDL116W	['CCCTTTGTAGAGATGAGGAT']	['CGACCCGTGATATTCATTGT']	8	0
645	YDL117W	['CATACTTAGGGATCAGGGAT', 'CATACTAGGGATCAGGGATC']	['CCTTGTCTGAGAGCCGTTGT']	124	833
646	YDL118W	['CACCACTTGCTAGGAGGGAT']	['CATACTCGTTGAGAGGTTGT']	0	3914
647	YDL119C	['CAACTTGTAGGGACGATGAT']	['CCAGCCCTGCGATTATTTGT']	35	79
648	YDL121C	['CAGGCCAGTTTCTCGAATAT']	['CAGTTGCTCAGTTCCCAATT']	2965	4471
649	YDL122W	['CTGGCGAGATTTCGGAATAT', 'CTGGCGAGATTCGGAATATC']	['CGATGCCCTTTCAGTCAATT']	3147	0
650	YDL123W	['CCCTGCACTTTGCGTAATAT', 'CTGCACTTTGCGTAATATCG']	['CGCCGTCTGATTAGAGAATT']	0	0
651	YDL124W	['CTATTGACCGGAGGAGATAT']	['CTCCGGTCGATGGATGAATT']	2263	1221
652	YDL125C	['CGACCCGATGTAGTAGATAT']	['CCGCCGGATGTGATATAATT']	0	0
653	YDL127W	['CTACGTGGACGAGAGCCTAT', 'CTACGTGACGGAGCCTATCG']	['CAAGGCGAGGTTGCTACATT']	900	0
654	YDL128W	['CCCGTTAGACTATCTGCTAT']	['CGGCTGACTATCGTTCCATT']	155	3520
655	YDL129W	['CTATGTGCGGTAAGACGTAT', 'ATGTGCGGTAAGACGTATCG']	['CGGCGTAGATTGTTAGCATT']	4	2
656	YDL130W	['CCTGATCTAGGAGTAGGTAT']	['CGCGGCGTAGTTATATCATT']	276	0
657	YDL130W-A	['GGCTACGATACATCTTCATC']	['CATTTGTAACCAGTTCGCTC']	3527	4643
658	YDL131W	['CCTATGTGGCGTAAGTGTAT']	['CGGACCTATCTTCAGTCATT']	0	3464
659	YDL133C-A	['GCCCAGTTACAGGAAAGATC']	['ATACCAGGGCTAACAGGCTC']	27	46
660	YDL133W	['CCGAGTACGCCTCATTGTAT']	['CGACGCTAGTTAGTGAGATT']	0	4335
661	YDL134C	['CCCGTGAGGCTAGAGATTAT']	['CTATTGGATGTCACGGGATT']	2838	4026
662	YDL134C-A	['CCTAGCCTGAGAGGGATTAT', 'CCTAGCTGAGAGGGATTATC']	['CGGATACCTGTCTCCATATT']	0	3539
663	YDL135C	['CGCGAGCTAGGCGTACTTAT', 'TGCGAGCTAGGGTACTTATC']	['CGGCGCGTGTTATAGATATT']	0	0
664	YDL136W	['CCGTAGCTCTCATAGGTTAT']	['CGCGGATGTCTTACGATATT']	581	707
665	YDL137W	['CCCGATTGAGGCATGGTTAT']	['CGCTTCGAGTATGGGATATT']	47	2824
666	YDL138W	['CGACCCTGATGATCCTTTAT']	['CTACGGGCTCGATGCCTATT']	0	3894
667	YDL142C	['CCCGTTCATTCATAGTGACT', 'CCCGTCATTCATAGTGACTC']	['CGCAGCGCGATACCGTTATT']	2254	0
668	YDL144C	['CACTGTGACCGAGGGATACT']	['CGCGCTATTATACTCGACTT']	0	3418
669	YDL146W	['CTCTAGTAGCGGAGATACCT', 'CTCAGTAGCGGAGATACCTC']	['CTGATTGACGGAGTGTACTT', 'CTGATTGCGGAGTGTACTTA']	29	0
670	YDL149W	['CGTAGTATAGTCATCGTCCT']	['CTCGTGACGTTTGAGCAGTT']	2235	3047
671	YDL151C	['CGACCTGCTAGATTATTCCT']	['CACCTAGAGTTCTTGCAGTT']	35	2058
672	YDL154W	['CGAGTTATACGACTGTTGCT']	['CCACTCGCTTCATAGTAGTT']	3333	5056
673	YDL155W	['CGGACGGTATTCATTCATCT']	['CGAAGCTGTGGTCATTAGTT']	2020	0
674	YDL156W	['CCGATACCGCGATAGGATCT']	['CTGACGTAGTGAGCTTAGTT']	2121	4208
675	YDL157C	['CCGGACTTTGCAGTATATCT', 'CCGGCTTTGCAGTATATCTC']	['CCATGCCGTCGATGTTAGTT']	0	4763
676	YDL159W	['CTATCACGGGTCAGGAGTCT', 'CTACACGGGTCAGGAGTCTC']	['CGATCTTGGGTCACAGCGTT']	2092	3345
677	YDL160C	['CACTGTGGACGATACGGTCT']	['CTGTACGTGCGATACTCGTT']	6	891
678	YDL161W	['CGGATTCATCGCGTACTTCT']	['CTATGCTGCCGACTTGGGTT']	2539	3885
679	YDL162C	['CAATAGGGTGTGACAGTTCT']	['CTACTTCGCGTGAGCTGGTT']	2440	3443
680	YDL167C	['CGTGACGATCTGTTCTAAGT']	['CGCAGGAGGCTTTGACATTT']	663	1079
681	YDL168W	['CTTTCGGACGTATGTGCAGT', 'CTTTCGGACGTATGTGCCGT']	['CCTTGATGATAGAGGGCTTT']	4902	1357
682	YDL169C	['CGTCTACGAGTATTTGCAGT']	['CGAGCGTATGTAGGATCTTT']	2194	0
683	YDL170W	['CACGTCACCGTATGTAGAGT']	['CACCAGCCGTGACTGTGTTT']	2850	3357
684	YDL171C	['CCTAGTTCGAGATTGCGAGT']	['GTGGTCGCCCAAGCAACAAA']	2017	1472
685	YDL172C	['CCTGTAGTACGAGTATGAGT']	['GGTCTGCCCAAAGTCACAAA']	2399	0
686	YDL173W	['CGATTCTACGGACGCTGAGT', 'CGATCTACGGACGCTGAGTC']	['GGTTGCCGCACAAAGCCAAA']	2731	3533
687	YDL174C	['CACTCGGATTCAGTTCTAGT', 'CTCGGATTCAGTTCTGTCGT']	['GGCCTTGCCAAACAGTCAAA']	3541	0
688	YDL175C	['CAACCTCGGCGATGAGTAGT', 'ACCTCGGCGATGAGTAGTCG']	['GCGCCCGCACAATTTAGAAA', 'GCGCCCCACATTTAGAAATC']	0	3298
689	YDL176W	['CATCGTAGACTCCTAGTAGT']	['GCTGCCTACAAATTCCGAAA']	0	32
690	YDL177C	['CCTGTAGATTGACGTGTAGT']	['GCCCTCGTGACAAATCGAAA']	3004	4075
691	YDL178W	['CATATTGCTTAGAGGGCCGT']	['GCTCCTTACAAAGCCTGAAA']	2576	4451
692	YDL179W	['CAAGTATGAGGAGTATCCGT']	['GCTTTCCGCCAAGACATAAA']	0	3888
693	YDL180W	['CTGAGCGTAGGATATTCCGT']	['GCCGGTCGCAAACTCATAAA']	1984	3840
694	YDL181W	['CAGATACCGTGACCTAGCGT']	['GCCGCCTGCCAAGAAGTAAA']	0	2091
695	YDL182W	['CTACGTCGGCTCATAGTCGT']	['GCTCTCGGCCAAGGAAACAA']	863	1197
696	YDL183C	['CAATCCATCCTGGGAGAGGT']	['GCTTCGCGCCAATTAAACAA']	1406	0
697	YDL184C	['CTTACTGATAGCGTAGAGGT']	['GTGGTCTGCAAACCCAACAA']	3018	4
698	YDL185W	['CAAGCATACCGGACTGAGGT', 'CAAGCATACCGGACTGAGGG']	['GCTTTCCGCAAACTGAACAA']	9	0
699	YDL186W	['CTTAGGCTGAGATTCTAGGT', 'TAGGCTGAGATTCTAGGTCG']	['GTGGGTCCTCAAACACACAA']	3368	4455
700	YDL187C	['CCATTACTGTAGATGACGGT']	['GTGGGAGCCAAACCTCACAA']	3383	3464
701	YDL188C	['CAGCGTGATTCATTTACGGT']	['GCGGCCCGAACATATTACAA']	0	3467
702	YDL189W	['CACGCTTTAGTCATTGCGGT']	['GGCCCTAGCAAATTGACCAA']	3320	0
703	YDL190C	['CAGTATGCTAGATTCCGGGT']	['GTCCTCGCAAGAAAGGCCAA']	420	4606
704	YDL191W	['GGCAATTCCAAATCGTCCAA', 'CAATTCCAAATCGTCCAACG']	['GCCACACGTACCAATAGGGA']	1935	0
705	YDL192W	['GGGCCACGCAAAGATTCCAA', 'GGGCCACGCAAAGATTCTAA']	['GCCTATACCCAACTAATGGA']	0	0
706	YDL194W	['GGTCCAGTCAAACACGGCAA']	['GCGTCTCTTAAACCTTCTGA']	0	0
707	YDL197C	['GGCCTTGGAACAACACTCAA', 'GGCCTTGGACAACACTCAAC']	['GGACCTACCCAATGTCTTGA']	58	3276
708	YDL198C	['GCTTCCAGAAACGTACTCAA']	['GCCCGAACAGTTGTGAAATA']	1374	0
709	YDL199C	['GGCCTCCGAAGAAAGCTCAA']	['GGTCGGACACTACACCAATA']	0	0
710	YDL200C	['GCGCGTACAACAACGGTCAA']	['GCCCGGCAAGGCAAGTAATA']	1440	182
711	YDL201W	['GTCGCCGAAACCATATTCAA']	['GGTTGTAACACACCACCATA']	3306	4770
712	YDL202W	['GCTCGTCCGAAACCAGAGAA']	['GGGAATCCGCAACACCTATA']	1648	0
713	YDL203C	['GGTCTATGCAAACACCCGAA']	['GCCGTCTTGACAACCTTATA']	2077	130
714	YDL204W	['GGCCCGCACACAATTAGGAA']	['GCGCCGCATTAACTAAACTA']	2295	3055
715	YDL206W	['GCCCTCACGAAATAGTTGAA', 'CCTCACGAAATAGTTGAACG']	['GGAGAATCTACCGCAACCTA']	75	134
716	YDL210W	['GGTGACATCAAACGCCCTAA']	['GCCTAATTTACAAGCGCCTA']	1180	12
717	YDL211C	['GGGCAGCGAACAATCCCTAA']	['GCCGTATTTACAACTCGCTA']	0	0
718	YDL213C	['GGCACTATCAAATCCCGTAA']	['GAATTGGGTACAAGCCTCTA', 'TCCAAGCCTCTAATCGATGA']	0	3631
719	YDL214C	['GTGAGCGAAACACCGCGTAA']	['GGTAATACGCAACTCCTCTA']	33	0
720	YDL215C	['GCTCTACCGAAACACTGTAA']	['GCCGAACCTTCAACAGAGTA']	2823	0
721	YDL216C	['GCCCTGATAACAAGGTGTAA']	['GCGCCTATTACACAAACGTA']	0	5030
722	YDL218W	['GCGCACGAGAAACCTCTTAA', 'GCACGAGAAACCTCTTAACG']	['GTCCGAACTATCAACACGTA']	2351	4505
723	YDL219W	['GCCGTAGCCACAAGAGTTAA', 'GCCGTAGCCCAAGAGTTAAC']	['GCGGCCACTTACACAAATTA']	2835	3704
724	YDL222C	['GTACGCGCCACAAGGTAACA', 'GTACGCGCACAAGGTAACAC']	['GCGGACGGAACATACTATTA']	0	3618
725	YDL223C	['GCTCCCTTTGAAGAAACACA']	['GCTACCTCAAGACGTACTTA']	915	1294
726	YDL224C	['GGCTTTACGAAACTCACACA', 'GGCTTTACGAAACTCACACG']	['GCACTTACGGCAATACCTTA']	2612	3891
727	YDL225W	['GGGCACGTAACAATTCCACA', 'GGGCACGTAACAATCCACAC']	['GGACTGAATCAACCTCCTTA']	0	5201
728	YDL226C	['GCGCGGTTTCAATAAAGACA']	['GCTACTAGGCAACTTCCTTA']	1485	106
729	YDL227C	['GGGCACACCCAATTTAGACA']	['GCGCGTCAAGTACAAAGTTA', 'GCGCGTCAGTACAAAGTTAA']	2372	3908
730	YDL229W	['GCCCAAGTACAATTTCGACA', 'CCAAGTACAATTTCGACACG']	['GCCCAGTGTCAATTTCGTTA']	1176	4770
731	YDL230W	['GTGCGAACCAACGTACTACA', 'GTGCGAACCAACGTCTACAC']	['GCAGGAACACCACAGGGTTA', 'GCAGGAAAACCACAGGGTTA']	2812	0
732	YDL231C	['GCCCGACTGAAATAGGTACA', 'CCGACTGAAATAGGTACACG']	['GAGTCCTCTCCAACTTGTTA']	1203	3
733	YDL232W	['GGGTACTCCACAACATTACA']	['GTCAGAACCCACTCGATTTA']	0	305
734	YDL233W	['GGGATCACAACCACGTTACA', 'GGGATCCACCACGTTACACG']	['GATCGGCCTCAATTCCTTTA']	3586	4680
735	YDL234C	['GCCGTACACACAAGGTTACA', 'GCCGTACACACAGGTTACAC']	['GCACCGTATCAATCCGTTTA']	0	4721
736	YDL236W	['GGCGTCAAGACAACGTACCA', 'GGCGTCAAGACACGTACCAC']	['GGGCTTACTCAACATCAAAC']	2931	0
737	YDL237W	['GCGTTGAACACAAGTACCCA']	['GCGCGGAATGAACCTCAAAC']	16	3110
738	YDL238C	['GCCACTTAGAAATTAGCCCA', 'CACTTAGAAAATTGCCACGT']	['GCTCCTCGCTAATAAGAAAC']	0	3613
739	YDL239C	['GGCCAGAAGAAATCGTCCCA']	['GGTCCAGAATATCCTACAAC']	2714	3421
740	YDL240W	['GTGGATAACACAACTTCCCA']	['GGGAATGAACACTCGCCAAC', 'GGGAATGAACACTCGCCAAT']	2339	0
741	YDL241W	['GGGCACACTAGGAAACTCCA']	['GAGACCCACTTAATGGCAAC', 'GAGACCCACTTAATGGCAAT']	3162	4
742	YDL242W	['GGTGACTCCAAAGAACTCCA']	['GGGATAGAATCACCCTCAAC']	342	385
743	YDL243C	['GAGAATCGGAAACTCCTCCA']	['GTAGGTAACACATCCTCAAC', 'ATAGGTAACACATCCTCAAC']	2132	3674
744	YDR001C	['GACAGTACCACAAGGGTCCA']	['GGTATTAACACACGCTCAAC', 'GGTATTTACACACGCTCAAC']	3139	5112
745	YDR003W	['GCCGCGTATAAATCTTTCCA', 'GCCCGTATAAATCTTTCCAC']	['GGGCTCACACGAACTAGAAC']	559	0
746	YDR004W	['GGCCGGACTAAACATACGCA', 'GGCCGGACTAAACATACGCC']	['GGGTCTATACACACACGAAC']	2525	4086
747	YDR005C	['GCCAACTACCTGAAAGGGCA', 'CAACTACCTGAAAGGGCACG']	['GATTCTCAATAAGCCCGAAC']	241	0
748	YDR006C	['GTTCGCCACCAAGGAAATCA']	['GCGTGTGAATAATACGGAAC']	3053	0
749	YDR007W	['GGTCCCTCACAAGTAAATCA']	['GCCGCCGGATACAGAATAAC']	3238	4114
750	YDR008C	['GCCGGGCTTAAATTGAATCA']	['GCTCCGACTGAAGAACTAAC']	0	2849
751	YDR009W	['GCCGACGTTAAATACACTCA']	['GCACGGAACGAATCTCTAAC', 'GCACGGAAGAATCTCTAACA']	3059	4338
752	YDR010C	['GGCTAAGGGACAACACCTCA']	['GCCCGGCACATAGAAGTAAC']	3331	3278
753	YDR011W	['GGGATCACTAAACTACCTCA']	['GCGCTGAAGAGAACCGTAAC']	3219	3
754	YDR014W	['GAACCCGTCACAAGGTGTCA']	['GCGTCCGTATAATCAAACAC']	3059	0
755	YDR015C	['GCGGCCAATAGTAAACTTCA']	['GCCGCCGTGATAAGAAACAC']	2847	4012
756	YDR017C	['GGCTTCTATAAACCGCTTCA', 'GGCTTTTAAACCGCTTCACG']	['GGGTATCGAACACCAGACAC']	0	1475
757	YDR018C	['GCTTAGACCAAAGGAGTTCA']	['GGCTCATTAAGAAGGTACAC']	3565	0
758	YDR019C	['GGCAATCCTAAATCCGTTCA', 'GGCATCCTAAATCCGTTCAC']	['GGCTTCACATAAGTAACCAC']	3440	0
759	YDR020C	['GGCGAACCCAAAGCATTTCA']	['GCCGAGTTAAGAAGCACCAC']	390	3959
760	YDR022C	['GCTCTCCGTAAACGCAAAGA']	['GGTCGATAATAACACGCCAC', 'GGTCGATAATAACACGCCAT']	3411	4628
761	YDR024W	['GGTTCACACCAACTCTAAGA']	['GACTAATAACCATCGGGCAC']	0	36
762	YDR025W	['GCCCAGGCTAAATGTTAAGA']	['GAAGTACGCTCAAGACCGAC', 'GAAGTACGCTCAAGACCGAA']	591	0
763	YDR026C	['GGCTAGAACCAATTCCCAGA', 'CTAGAACCAATTCCCAGACG']	['GTGTCTAACCACAAAGCGAC']	2552	3079
764	YDR027C	['GGCCCTAATCTAAAGCCAGA', 'GGCCCTAATTAAAGCCAGAC']	['GACTAACCCACATTGGTGAC']	0	0
765	YDR028C	['GGTGCTACCAACCAACTAGA']	['GCGACCCTATAATTCTTGAC', 'GCGACCCTATAATTCTTGAA']	0	0
766	YDR029W	['GTGGACCATACAACCCTAGA', 'GTGGACCATACACCCTAGCG']	['GTTTCCACAGACGCAAATAC']	0	0
767	YDR030C	['GGGCATCTTAAACCACACGA']	['GCGCTAACCTTTCAGAATAC']	0	3479
768	YDR031W	['GGGTACATCCAAGCAACCGA', 'TGGTACATCCAAGCAACCGA']	['GCGCGGGAGTAATATAATAC']	0	0
769	YDR032C	['GGATGTCACCAACTAACCGA']	['GGAGCCCACTAATTTCATAC']	21	0
770	YDR033W	['GCCGGAATCCAAGATACCGA']	['GAAGCATACCCACGTTATAC']	1803	0
771	YDR034C	['GCGCACATTAAACTTACCGA', 'GCGCACATTAACTTACCGAC']	['GAAGGATCTCGAACACCTAC']	0	3441
772	YDR035W	['GGAGTACCAACATATCCCGA']	['GATTACGACGAATGACCTAC']	2172	3111
773	YDR036C	['GATAGCTCTAAACTTCCCGA']	['GGTACATAACCAGTCTCTAC']	2560	3640
774	YDR042C	['GAAGAGTCTACAACCCGCGA']	['GGAATACGAGTCAAGTGTAC']	0	0
775	YDR043C	['GCAGAACGTAAAGCCCTCGA']	['GCGACCACATAAGTCTTTAC']	0	9
776	YDR046C	['GCCACAGTTATTAAAGCGGA', 'GCCAAGTTATTAAAGCGGAC']	['GCGCATAATGTTTACCAACC', 'GCCCATAATGTTTACCAACC']	1693	0
777	YDR048C	['GCCTGCTCTAAATTAAGGGA']	['GCCATAGTACGAAGGACACC']	3182	4227
778	YDR049W	['GGATCTAAGACACGGTCACC']	['GCCGCGTAACGATCAGTAAG']	2306	2842
779	YDR051C	['GGACTATACTCAATTCGACC']	['GCCGAGTACATCTTTAACAG']	4807	7375
780	YDR055W	['GGGATAGAGCACCATAACCC', 'TGGATAAGCACCATAACCCC']	['GATCCACGGACCTCGATTAG']	2640	3794
781	YDR056C	['GAGAGTAAGGAATGCCACCC']	['GGATGACTCGTAATCGTTAG']	0	0
782	YDR057W	['GGGCACAGAGTAACATACCC']	['GATCTATACCCACCTGTTAG']	1972	0
783	YDR058C	['TAGTGACGCTCAGATCCCTG', 'TAGTGACGCTCAGATCACTG']	['ATTCTGACGGCCATAGGCTG', 'ATTCTGACGGCCAAGGCTGA']	30	0
784	YDR059C	['GGCTACAGGATAAGATACCC', 'GGCACAGGATAAGATACCCC']	['GGACTCTCACTACACTTTAG']	0	4100
785	YDR061W	['GTTAAGATCACATTACGCCC', 'GTTAAGATCCATTACGCCCC']	['GGACTACACTCTTCATAACG']	0	0
786	YDR063W	['GAAGATTTAGCAAGTCTCCC']	['GAGCATTATTAACCTGGACG']	0	3577
787	YDR065W	['GAACAGTCGATAAGACGGCC']	['GATTACTAGCCACCGATACG']	875	1094
788	YDR066C	['GGGTTACACACCTATATGCC', 'GGGTTACCACCTATATGCCG']	['GCGACTCCATTAACTATACG']	2514	3298
789	YDR067C	['GTAGTTATTCAACGCACTCC']	['GTACACTCTTGCTAACTACG']	3290	4138
790	YDR068W	['GGTCATTTACAATCGTCTCC', 'GGTCATTTCAATCGTCTCCC']	['GGGCTTATCATACACTTACG']	1428	2063
791	YDR069C	['GACTCTATTCAAGGTTCTCC']	['GAACTGGCTTGAATGTTACG']	0	0
792	YDR070C	['GCGTGTATAATAAGAGGTCC', 'GCGTTATAATAAGAGGTCCC']	['GAAGTAGTTTGAATCAGCCG']	0	2269
793	YDR071C	['CCTAATGACCAAGGAGGCGA']	['ACTCACTCGCAGATGGGATG']	2567	4526
794	YDR072C	['GGATTTACACCAGGCTGTCC']	['GAGATGTCCTTAACGCTCCG']	2207	3031
795	YDR073W	['GGTATATCTGAACCCATTCC', 'GGTATATCTGAATCCATTCC']	['GCGACAGGTTTAACTCAGCG']	2024	2853
796	YDR074W	['CCAGCCTGTAAAGGTGTCGA']	['CCAACTCGGGTTAATGGATG']	1731	2967
797	YDR075W	['GAAGCAATAACAGCCGTTCC']	['GCCTTACTTCTAATGACTCG']	0	3455
798	YDR076W	['GCTAATCGCTAATTCGTTCC']	['GCACTTGTGTAACTACGTCG']	1852	2658
799	YDR077W	['GCATTAACGGGAACTAGAGC']	['GATCTTACTACACGGGCAGG']	0	3518
800	YDR078C	['GCACCGTAACCATTAGTAGC']	['GTAAGACGATTTCACAGAGG']	539	7
801	YDR079W	['GCCCTGTAGTTCAATTTAGC']	['GACAGCTACTTACACCGAGG']	0	1984
802	YDR080W	['GTGTAACTCCACATTAACGC']	['GATCATTTACCACTCTACGG']	1	395
803	YDR083W	['GGATAGGATACACTACCCGC']	['GATTCGTTACCAGCTCTCGG']	710	2436
804	YDR084C	['GGCCAACAAATAACTTGCGC']	['GAGGTCACTCCATCTTTCGG']	0	3567
805	YDR085C	['GACTCAAAGGAATAGTTCGC']	['GACTACTCGCCATACTTGGG']	2240	13
806	YDR089W	['GGATCTAATACCATTCCGGC']	['GTGTCACCTACCGTACTATG']	2531	1850
807	YDR090C	['GAGACTACTGAACCTTCGGC', 'GAGACTACTGCCTTCGGCCG']	['GACGGTACTCCATTTGTATG', 'GAGTACTCTATTTGTATGAT']	0	3420
808	YDR092W	['GACTACCTAATACGACGTGC']	['GGTCGATATAGACGTTACTG']	18	31
809	YDR093W	['GATATTTCCGAATCCCTTGC']	['GGTTACCCTATCATACTCTG', 'GGTCACCCTATCATACTCTG']	2111	3241
810	YDR094W	['GGATACCACCTAACTGTTGC']	['GGTACAGTTATATCGACGTG']	5	2788
811	YDR095C	['GACTACCACTAAGACTTTGC']	['GATCGCGTTACATTTACGTG']	2248	2544
812	YDR096W	['GAGACTAAGTTCGGAGAATC']	['GACCCTTATCCAGTCTTGTG']	0	3330
813	YDR097C	['GGCCTACAGTCTAACTAATC']	['GGACCTGACTCACCTTTGTG']	2136	0
814	YDR098C	['GACCACCGATAAGGCTAATC']	['GAACCGACTTGACTACATTG']	2265	2560
815	YDR099W	['GCCGGACCTATAATCTAATC']	['GTTAGGTCCATCCGCCATTG']	2086	4034
816	YDR100W	['GCGTACATACCAGGTTAATC']	['GACACCGACCTACGTGATTG']	2173	611
817	YDR101C	['GGTTAGACTACCATTCCATC']	['GAGGGATCTTCCACTCCTTG', 'GAGGGGATCTTCCACTCCTT']	2753	3065
818	YDR102C	['GCCACCGCTTAATTTAGATC']	['GCAGGTTCACGACTACTTTG']	0	3207
819	YDR103W	['GGACACTCTTAATTCCGATC']	['GCCCTCACTTAGAGTCAAAT']	1621	2782
820	YDR104C	['GCCGTGAACTTAACTCGATC']	['GCGGCATACGTTCGTCAAAT']	1981	3295
821	YDR105C	['GTACCTCGTAACATTCGATC', 'GTACCTCGTAACATTAGATC']	['GCCGAGCGAGTAGATTAAAT']	0	2664
822	YDR107C	['GTTAGACCTACAGACCTATC']	['GGTACTTGCCATCCGTCAAT']	0	4137
823	YDR108W	['GCTAACCCGTAATTGCTATC', 'GCTAACCCGTAATTGTATCC']	['GACCGTAGACTGTTCTGAAT']	2972	3585
824	YDR109C	['GCCCGTATGGTAACATTATC']	['GTACCGCAGATCCTTTGAAT']	2213	3195
825	YDR110W	['GGCTAACGTACAGGACACTC']	['GATAGCGACTTACGCCTAAT']	1630	10
826	YDR111C	['GTGAGTTACACTAAGCCCTC']	['GCTGACTACTTACCGCTAAT', 'GGTGTCACTACTTACCGCTA']	959	3499
827	YDR112W	['GGGTACTAGACACTATCCTC', 'TACTACTAGACACTATCCTC']	['GTACGCGCAGTATCGGTAAT', 'GTACGCGCAGTTCGGTAATA']	3081	4107
828	YDR114C	['GGTGATTATCCTAACCTCTC']	['GGGTCCAGCCTAGTTCACAT']	518	712
829	YDR115W	['GAGGGCCTTGAACTTCTCTC']	['GAAGAGGTGTTACCAGACAT']	173	397
830	YDR116C	['GAGGACCCTACATTATTCTC']	['GGTATTCGCATCCCGGACAT']	0	0
831	YDR117C	['GAAGCACCTTTCACGAAGTC']	['GGCAGAGTCCGTTACACCAT']	0	0
832	YDR119W	['GAGCATACTTTAACACCGTC']	['GACGTTATGCCAGTTCCCAT']	2653	0
833	YDR120C	['GATAAGCCCTAAGGCAGGTC']	['GGAGTTCGACCTACTGCCAT']	2531	3574
834	YDR121W	['GGCCGTTAGATAATACTGTC']	['GAAGTCACCTTACAGGGCAT']	1942	3011
835	YDR122W	['GCCATTCGTATAACCGTGTC']	['GCGAGACCGCTTTACCAGAT']	2930	1455
836	YDR123C	['GAACAACCAAGACGTGTGTC']	['GACTCCGTACTCACTAGGAT']	3319	2004
837	YDR124W	['GCCAGTCCTATAACTTTGTC']	['GGTAGACCGCCCTCATTGAT']	2447	2664
838	YDR125C	['GTCCGAACGACATGGGATTC']	['GCCGATAGCTTAGGGAATAT', 'GCCGATAGCTTAGGAATATA']	308	3401
839	YDR126W	['GCCACTCGTTGAACTTATTC']	['GGGCGACGTTATTAGCATAT']	1510	10
840	YDR127W	['GCCTTGTACTAACTGACTTC']	['GATTAGCCCGGTATCACTAT', 'GATTAGCCGGTATCACTATA']	338	608
841	YDR128W	['GGTTACTCATAAGCTCCTTC']	['GCCGACGCTTTACATACTAT']	2830	3450
842	YDR129C	['GGATTCAGCTAACTTCCTTC', 'GGATTCAGCTAACTTCTTCC']	['GATTTGGCTCCAGGCCCTAT']	2199	2636
843	YDR130C	['GGAGTACCTCACAGTTCTTC', 'AGTACCTCACAGTTCTTCCG']	['GTTCAGTGACGACTCCCTAT']	0	4568
844	YDR131C	['GCAGAGCCGTTAATTTCTTC']	['GCCGCCGTTATCATTAGTAT']	5144	7262
845	YDR132C	['GTTCCATACAGCCTAAGTTC']	['GTTGCATTCACCTACGGTAT']	0	3504
846	YDR133C	['GCGCGTGTAATATAAGGTTC']	['GGCGTCCTATTCCACATTAT']	2240	3623
847	YDR134C	['GGACCCGATACACGATGTTC']	['GGAGCTACGGGCACTCTTAT']	2702	3669
848	YDR135C	['GGGTTGTCCACACTCTGTTC']	['GGACTCAGCCTTCCATTTAT']	0	4248
849	YDR136C	['GTCACATACTAACCGTGTTC']	['GCGACGGTACGATGATTTAT']	1873	1320
850	YDR137W	['GAAGCATCCCTAACTTGTTC']	['GGTGCTCATTACGTTCCACT']	0	2424
851	YDR138W	['GCCACGTAGTAACTCATTTC']	['GACCTAGCTTTACAGTCACT']	0	0
852	YDR139C	['GCCATTGACTAACTCGTTTC', 'GTCATTGACTAACTCGTTTC']	['GCGTGCAGTTTGTTAAGACT', 'GCGTGCAGTTGTTAAGACTA']	5358	0
853	YDR140W	['GCATGTCAGTAACGGGTTTC']	['GTCAGCTAGGTTACGAGACT']	0	0
854	YDR142C	['GCAGATCACGTTACCTAAAG']	['GAACACGATGTACTAGGACT']	1636	4167
855	YDR143C	['GGGCCTACATCTTTCTCAAG']	['GGGCCTCTCTTACATATACT']	2329	727
856	YDR144C	['GGGCTATAAGTCTCTCGAAG']	['GTTCGACGAGGCGCTATACT', 'GTTCGACGGGGCGCTATACT']	0	3746
857	YDR146C	['GCGGTCGATACATTTCTAAG']	['GAGCGACTCCGATTCGTACT']	16	9
858	YDR147W	['GCTCACTTGTTACAGGTACT', 'TCACTTGTTACAGGTACTCG']	['TATACGAGGAAACCGCGCCA']	0	288
859	YDR148C	['GAGGGTCACCTGTATCACCT', 'GAGGGTCACCTGCATCACCT']	['TCCCGACATAAATAGGGCCA', 'TCCCGACAGAAATAGGGCCA']	398	6
860	YDR149C	['GGCTACTCGTCATATTACCT']	['TCCCGCGAAGTAAACATTCA']	246	338
861	YDR150W	['GAGAGTATGCGTTCCACCCT']	['TGCCCGAAGAGTAAAGTTCA']	281	323
862	YDR151C	['GCGCATCTAGTTTACGGCCT']	['TCCTGGAACCAAGGCCAAGA']	0	0
863	YDR152W	['GGCGTATCCCTAGATGTCCT']	['TCCGGCAACCAATGGGAAGA']	0	2478
864	YDR153C	['GGGAGCTGTAGATACTTCCT']	['TCCGGTACGAGCAAAGTAGA']	1342	528
865	YDR154C	['GGAGCGGATTCACTCTTCCT']	['TGCGCCGTACCAAGAAACGA']	477	0
866	YDR155C	['GATAGGCGTCTCACTTTCCT', 'GATAGGCATCTCACTTTCCT']	['TCTTACGACCAACGAAGCGA']	3	578
867	YDR156W	['GAGTATCGGGCATTTCCGCT']	['TTCCAACAGCGGGACAAGGA', 'GTCCAACAGCGGGACAAGGA']	0	1
868	YDR157W	['GCAGGTCGTTTAATATCGCT', 'GCAGGTCGTTTAATATCGCG']	['TCGCGGTTACAAGATAAGGA']	1	0
869	YDR158W	['GACGTTTAGGCACTACTGCT']	['TCGGCGTAGACACAAACGGA', 'TCGGCGTAGACCAAACGGAA']	2012	0
870	YDR159W	['GGTGGTTCACTACCTCTGCT']	['TTAGACACGACCAAGCCGGA']	111	29
871	YDR161W	['GGCTTTCACCGATAGTCTCT']	['TCGACCAAAGAACCTGTTGA']	653	862
872	YDR162C	['GCGTATATCGTTACACGTCT']	['TGAGAACCGCAACCCGGATA']	0	1237
873	YDR163W	['GACCTCGGAGTCATACGTCT', 'GACCTGGAGTCATACGTCTC']	['TGTCCACACCGAAGGAACTA', 'TGTCCACACCGAAGGACTAA']	4	3712
874	YDR165W	['GGAGAGCGACCCTTCATTCT']	['TGTATCAACAGGGTGGAAAC']	1317	3845
875	YDR169C	['GCATCCGAGGTCACGTAAGT']	['TCCCAGGAAGTCAAGTGAAC']	0	2923
876	YDR171W	['GGGTCTATCCTCACTCTAGT']	['TCGGTTAGAACAGTAGAGAC']	1414	0
877	YDR173C	['GCGATTCTGGTACATTACGT']	['TCCAGACCCGAAGATAGGAC']	0	0
878	YDR174W	['GGATGTTTCCTCAGCTCCGT']	['TAGCGTAACACAGTTGGGAC']	12	1
879	YDR175C	['GACCTCGTCTCAGTTGTCGT']	['TGGGAGACCTAACACCATAC']	35	92
880	YDR176W	['GATTATACGCTATCCGAGGT', 'TATTATAGCTATCCGAGGTC']	['TAAGGTGCGGCAACGTCTAC']	0	0
881	YDR178W	['GCTCGTATTAGATAGTCGGT']	['TGGTACACACTGAACTAACC']	0	1093
882	YDR179C	['GGAGCTTCCCTCATCTTGGT']	['TGGGAAGAGACATTCTAACC']	0	517
883	YDR179W-A	['GCAGTTCATAGACCTTTGGT', 'GCAGTTCATAGACCTTGGTC']	['TAGTAACGCGAATCGGCACC']	0	1174
884	YDR181C	['GATGGACTCCGATCCCTTGT']	['TATATTGCCGAAGGCGACCC']	0	0
885	YDR183W	['GCCGCTACCTTGACTGAATT']	['TAGCTTGACGAAGTGGTCCC']	0	482
886	YDR184C	['GCGCGTATAGTGCCTTAATT']	['TACGCAAATCAAGGTTAGCC']	3618	5
887	YDR185C	['GACCGTTAGCGGATAGCATT']	['TTATGCTAACCAGGACGGCC']	2793	0
888	YDR186C	['GGCGATTACGTGAGTTCATT']	['TAATTGTAGCGAAGGGCTCC']	300	0
889	YDR191W	['GTTCAGTGCGGACTACTATT']	['TACCTCTAACCATTTGGAGC']	2405	0
890	YDR192C	['GGCTCGATGTTTGAGAACTT']	['TACTGAAGGCTACGGAACGC']	2128	2837
891	YDR193W	['GTGATCCGGCTGCCTAACTT', 'GTGATCCGGCTGCCTAACTC']	['TATAGTGTCGAACCGTCCGC']	0	763
892	YDR194C	['GTATGGACCCTGTCGCACTT']	['TATGGATACACCCGAACGGC']	433	697
893	YDR195W	['GTATTCCGACTGCGGCACTT']	['TAACGATGTCGAAGACCGGC']	0	0
894	YDR197W	['GAGCAGTCGCTAGTACCCTT']	['TCGTAAGTAAGAAGATCGGC']	0	4
895	YDR198C	['GGCCTATTGTCAGTGCCCTT', 'GGCCAATTGTCAGTGCCCTT']	['TGACCATAACGAGTAAGGGC']	1	2046
896	YDR199W	['GCAGCGTTTGCAGTTCCCTT', 'GCAGCGTTTGCAGTTCCTTC']	['TAAGTTGACATAACGGGTGC']	0	0
897	YDR200C	['GAGCGTAGCCTTTCATCCTT']	['TAAGAGTACGTCCCACAATC']	0	0
898	YDR202C	['GAGTTCATACTAGCCTCCTT']	['TCAGGGTAGGAACGTCACTC']	19	70
899	YDR203W	['GGGACTCTAGTAGTATGCTT']	['TATAGTCGGGAAGTGCCCTC']	1	1197
900	YDR204W	['GTTTGACGCCTGCCGATCTT']	['TTCACGAGACTAAGGGCCTC']	0	20
901	YDR205W	['GAAGTGGTCGTCATACTCTT']	['TTACTAAGTGGCGAGAAGTC']	0	3
902	YDR206W	['GGGACGCTGTTCATCCTCTT', 'GACGCTGTTCATCCTCTTCG']	['TAAGGTACTATCCCACAGTC']	0	3344
903	YDR207C	['GTACTGGACTCCTAGCTCTT']	['TAATACGGGATAAGGCAGTC']	58	0
904	YDR209C	['GCGACTGGCCGATTTCTCTT', 'GCGACTGCCGATTTCTCTTC']	['TATTACAGGCGGCGAACGTC']	0	1946
905	YDR210W	['GACTATGGCGTGTCACCGTT']	['TAAGGACTGATAAGCCGGTC']	1671	1928
906	YDR213W	['GTACTCCGGTTCAGCATGTT']	['TAGGAGCTACCAGGACCTTC']	693	750
907	YDR214W	['GAGCCGTCTATTCACCTGTT']	['TGATTAGACCCATCCGGTTC']	111	36
908	YDR215C	['GACTGTGACGTTGGACATTT']	['TACATTAGGACAGGGTGTTC']	0	1074
909	YDR216W	['GGATCGCTTAGAGCCTATTT']	['TCCACGCAGAGGAGTTAAAG']	2	591
910	YDR217C	['GAGCCCTGCTTGGTCACTTT']	['TGGTTACCCATCTTACACAG']	88	267
911	YDR218C	['GGTGATCCGCTGACTCCTTT', 'GGTGATCCGCTGACTCCTTC']	['TATTCGGATACCAGGCCCAG']	0	2235
912	YDR219C	['GAATGCCTCGGACCTGCTTT']	['TAGTTTCGACCAGGCTCCAG']	1223	0
913	YDR220C	['GCAGCGGCTTTCAGGTCTTT', 'GCAGCGGCTTTCAGGTCTAT']	['TTAGTTCGCACCAGACCGAG', 'TTAGTTCGCACCAGACCGAA']	1116	2613
914	YDR221W	['GGCGAGCGCGTATATTCTTT', 'TGCGAGCGCGATATTCTTTC']	['TCTCGACCACGATTACGGAG']	0	3601
915	YDR222W	['GAGCGGCCTCTGACTTCTTT']	['TGGTAGTAACGATTCCTGAG']	0	2575
916	YDR223W	['TGTCCGGCCAAAGAGCCAAA']	['TTAGAATCGGGCTGAACTAG', 'TTAGAACGGGCTGAATAGAT']	2282	2651
917	YDR225W	['TGCTCTACCAAAGCCGTAAA', 'CTCTCCCAAAGCCGTACGCG']	['TACACGGCTCTAACGGCTAG']	0	164
918	YDR226W	['TGGCCCTCAAACCATGTAAA', 'GCCCTCAAACCATGTAAACG']	['TCCCAAGACTGTGGAAGTAG']	8	20
919	YDR227W	['TGCGCCCTAAACAGCTTAAA']	['TACACTCGACGACACGGTAG', 'TAGTCACTCGACGACACGGT']	381	0
920	YDR229W	['TGTGGAACCAAAGCGCCCAA']	['TGATCCGGTCTAATCCGACG']	691	1147
921	YDR230W	['TGTCCGGCAAGAAACTCCAA']	['TAGTAGTCACTCCCAGGACG']	89	85
922	YDR231C	['TCCGCTTAAACAATCGGCAA', 'TTCGCTTAAACAATCGGCAA']	['TCTCGGTACAGAGTTTGACG']	0	0
923	YDR233C	['TCGTATAGCAAACGGGCGAA', 'TCGTATAGCAAACGGGCGAC']	['TGACAGCGGGTAACTCTACG', 'TGACAGCGGGTAACTCTATC']	0	0
924	YDR234W	['TCCACACGCAAAGGGTCGAA']	['TGATACAGTCGGATTAACCG']	0	4954
925	YDR237W	['TCTCAGCCGAAAGAGGGTAA', 'TCAGCCGAAAGAGGGTCACG']	['TATGTTCCGACACTAGGCCG']	0	560
926	YDR239C	['TCGGCGCGGTAAACACAACA']	['TCAGACGGTTAAGGCATCCG']	3175	1
927	YDR241W	['TGGATCACGAAACCCGGACA', 'TGGCTCACGAAACCCGGACA']	['TATAGGCGTACACCGATCCG', 'TATAGGCGTACACCGATGAT']	449	0
928	YDR242W	['TGTTCCAGCCGTATCCAGTG']	['CGATGTACTGCATTGTAGTG']	3191	0
929	YDR244W	['TAGATAGTCCTACACTTCCG']	['TTTCATTCGCGGAGGGCACT']	1795	0
930	YDR245W	['TTGTACGACGCAGTCTTCCG', 'TTGTACGACGCAGTCTTCCC']	['TATGTCGGACGCCGTAGACT']	0	630
931	YDR247W	['TTCGGACAGTTTCGCAAGCG']	['TACGTGATTCCAGGCCGACT', 'TACGTGATTCCAGGCCGACA']	1935	0
932	YDR248C	['TAGATTCGGACATTCCCGCG']	['TTCTCGACGGGCAGGATACT']	1450	0
933	YDR249C	['TCTACGACGTGTCTAAGGCG']	['TAGGAGCCTTTCGCACTACT']	3481	7
934	YDR250C	['TTTCGATACCGATCCAGGCG']	['TATGGACTAGGAGCGTACCT']	2736	12
935	YDR251W	['TCACTTGGACCAGTTTGGCG', 'ACTTGGACCGTTTGGCGCGT']	['TGACGGTCGCCAGATTACCT', 'TTCAGATTACCTATCGATGA']	0	1
936	YDR252W	['TTACATCGGACCGTACTGCG']	['TATGACGTTCTACAGACCCT']	1894	3855
937	YDR253C	['TTGTACCCACTAGACGTGCG']	['TTGAGTGTCCGGCATACCCT', 'TTGAGTGTCCGACATACCCT']	2534	4086
938	YDR254W	['TATGGTTATCCACCCGTGCG']	['TAGATGGTGCGACCTACCCT']	2024	3314
939	YDR255C	['TAGGACCTCGTACCAGATCG']	['TAGGTAGTGCCAGTTGCCCT']	0	715
940	YDR256C	['TATTCGACGGGACATCCTCG']	['TTATTGGCGAGCAGGTCCCT']	3211	4266
941	YDR257C	['TTACTGCGTACCAGGAGTCG']	['TAGACGGTTCGCATTAGCCT']	2482	4397
942	YDR258C	['TATTCATAGGGACCGCGTCG']	['TACCTTTGTGCAGGGTGCCT']	1939	3656
943	YDR259C	['TGAGTTCGTACACCTCGTCG']	['TAGGGCGTTCCATCTTGCCT']	845	1387
944	YDR260C	['TTAGATTCACGCCCAGGTCG']	['TTGCAGGGTCCAGGTATCCT', 'GTGCAGGGTCCAGGTATCCT']	6	912
945	YDR261C	['TATGACTTCCCATTCGGTCG']	['TAGTAGGTCGCAGGTCTCCT']	661	1097
946	YDR262W	['TTAGTCACGCCACTGGTTCG', 'TTAGTCACGCCACTGGCTCG']	['TGGAGTGTATCACCCGTCCT']	1480	2655
947	YDR263C	['TTAGTCTCACGATACCCAGG']	['TTAGATACGCGACTCGTCCT']	1112	0
948	YDR264C	['TGTATGTACCGACTCCCAGG', 'TATGTACCGACTCCCAGGCG']	['TAGATTCGAGTAGAGGTCCT']	0	0
949	YDR265W	['TTTCACTAGACCGGAGCAGG']	['TTGTGTAGCCGAGCCTTCCT']	0	256
950	YDR266C	['TTAATACGGATGCCCAGAGG']	['TATAGGGTATGCAGGTTCCT']	292	1740
951	YDR268W	['TATTCACGTAGACGGATAGG']	['TAGAGTTTCGTCCACACGCT']	0	3563
952	YDR269C	['TTTATGCGCCCAGGACTAGG', 'TTTTTGCGCCCAGACTAGGC']	['TATACGGGCTCAGGTACGCT']	1190	1845
953	YDR270W	['TTCGCACTGACCGTACTAGG', 'TTCGCACTGCCGTACTAGGC']	['TTTGCGTACTGAGGACCGCT']	0	2044
954	YDR271C	['TTATGTCCACGCCCAGTAGG', 'TTATGTCCACGCCAGTAGGC']	['TTTGGACGCGGACTATCGCT']	0	1435
955	YDR272W	['TTGTCATCCACCACGGTAGG']	['TCGAGTACCGTAGATTCGCT']	7	2293
956	YDR273W	['TATGTTGTCCCATCCGACGG', 'TATGTTGTCCCATCTGACGG']	['TAGGTCTCGGCACTTAGGCT', 'TGGGTCTCGGCACTTAGGCT']	2	1413
957	YDR274C	['TATTATCGTGGACAGCCCGG']	['TACTGTGTACGACTCCGGCT']	0	3024
958	YDR275W	['TTAGACCGATCACTACGCGG', 'TTAGACCGATCACTACACGG']	['TTTCGTCAGCGACTTCGGCT']	1039	1737
959	YDR276C	['TTATCGGCTACAGTTCGCGG', 'ATCGGCTCAGTTCGCGGCGT']	['TCTATACGAGTACGTGGGCT']	0	12
960	YDR277C	['TTATAGAGGCTCCCACTCGG']	['TACGGACTTCCAGTTATGCT']	578	977
961	YDR278C	['TTTACTACGCGAGCTGTCGG']	['TACTTCGCTAGACGGGTGCT']	486	637
962	YDR279W	['TATACGACCGCAGGATTCGG']	['TAGGGTGACCTCCGACATCT']	0	455
963	YDR281C	['TCACCTTAGCCATTGGAGGG']	['TTATGGTACGCGACCGCTCT']	773	29
964	YDR282C	['TTATTATATCGAGGCACGGG']	['TTGATACCCGGATCGCGTCT']	18	5650
965	YDR283C	['TATCGTACTCCATGACCGGG']	['TATCCGTTGGCAGGTCGTCT', 'TATCCGTTGGCAGGTCGTCA']	0	0
966	YDR284C	['TTACTTGTGACCATGCCGGG']	['TATACGCCCTGACGTGGTCT']	0	1068
967	YDR285W	['TTACGCTTCACACTCGTGGG']	['TTGGCGGGACCAGCTATTCT']	983	4
968	YDR286C	['TATTCGGACGGACCTCATGG', 'TATTCGGACGGACCTTGGCG']	['TTGAGGTGCCGACTCCTTCT']	0	892
969	YDR287W	['TAGTACCGGACACCTGATGG', 'TAGTACGGACACCTGAGGCG']	['TAGGCGGGCTCATTCCTTCT']	0	1857
970	YDR289C	['TTTACTTGCCGACAGGCTGG', 'TTTACATGCCGACAGGCTGG']	['TGAGTTGACCTCCGTCCAGT']	2	751
971	YDR290W	['TTAGCCGGGACACTATCTGG']	['TCTAAGAACCGCCTTGCAGT']	610	220
972	YDR291W	['TCCTAGTTAGCAGTTAGTGG']	['TTTCACCTGAGCCCGAGAGT']	323	389
973	YDR293C	['TTATTCCCGCCAGATCGTGG', 'TTCTTCCCGCCAGATCGTGG']	['TACCTACTGCGAGTCGGAGT']	444	78
974	YDR294C	['TACCGGATTACAGCTCGTGG']	['TCCTTTGAGGTAGAGCTAGT']	387	588
975	YDR295C	['TTATTCCGCCTAGCAGGTGG']	['TCCACACGCCGATTGGTAGT']	134	311
976	YDR296W	['TATTACCTGGCACACGGTGG']	['TCCTTCGGAGTCGATGTAGT']	3545	6127
977	YDR297W	['TAATACCCGATCACTGGTGG']	['TATGTCACTGGCCCGAACGT']	0	306
978	YDR298C	['TTACGTCCGAGCAGACTTGG']	['TTGGTAGTCAGCCTCCACGT']	85	127
979	YDR300C	['TATCAGCTCCCAGGGTTTGG', 'TCAGCTCCAGGGTTTGGCGT']	['TCGGAGGCTATACTGTACGT']	0	0
980	YDR304C	['TCCATTTGGTGTAAGGACTG']	['TATTTAGTCATCGCCCGCGT']	1313	1229
981	YDR305C	['TTGACGGACGCACCTTACTG', 'TTTACGGACGCACCTTACTG']	['TATTTCTCCCGAGTGCGCGT']	0	460
982	YDR306C	['TACCTTAGTCCACTGGGCTG']	['TATGTTTCCGACCGCTGCGT', 'TATGTTTCTGACCGCTGCGT']	241	539
983	YDR307W	['TTGGTATCCATCCCGGTCTG']	['TCATTCCGTAGATGGGTCGT']	1933	2864
984	YDR309C	['TTACTTCGGCCAGTCGAGTG']	['TATAGGCTTCGGCAGTTCGT']	897	0
985	YDR310C	['TACCGATTTACAGGTGCGTG']	['TTACCGAGTGTATGACAGGT']	119	227
986	YDR312W	['TATTGCGTACTCCCACGGTG', 'TTGCGTACTCCCACGGTGCG']	['TGATAGCGTTCACTCCCGGT']	1436	3194
987	YDR313C	['TTCCACTTGAGTCCAGGGTG']	['TTAGCCTTCTCATGGCCGGT']	524	8
988	YDR314C	['TATATCCGTCCACGAGGGTG', 'TATCCGTCCACGAGGGTGCG']	['TTGACTGCGAGACTTCCGGT']	457	555
989	YDR315C	['TTTCACTTCCGGCATGGGTG', 'TTTCATTCTGGCATGGGTGC']	['TACTTGCTACGACTGGCGGT']	0	639
990	YDR316W	['TTCTACCTGAGACCTGGGTG']	['TTATCCGGTCTCAGTGCGGT']	962	0
991	YDR317W	['TAGTACGTGCCACCCTTGTG']	['TGATCCGCTAGACCTTCGGT', 'TGACCGCTAGCCTTCGGTAT']	1332	0
992	YDR318W	['TTTACCCGGCGCAGTGATTG']	['TAACTCCTGCGACTGAGGGT']	0	354
993	YDR319C	['TAGTTACGACGCGCCACTTG']	['TTTGATCCGCTCTCACGGGT']	247	357
994	YDR320C	['TCTAGCCTACGAGGGACTTG']	['TATCAGTTCCGCAGACGGGT']	121	235
995	YDR321W	['TGGTAGCTCCGTCAACCTTG']	['TACTCGCGTTGACATCGGGT']	911	3316
996	YDR322W	['TTAGACCGTAGCACGCCTTG']	['TCGAGACTCCGACTACTGGT']	539	776
997	YDR323C	['TATTCTTCGGCACCGGCTTG']	['TTAGATGACTCCGGCCTGGT']	0	9
998	YDR326C	['TGTTCGATCACCGGCCTTTG']	['TCCGACCTTCGATCTGTGGT']	2371	2854
999	YDR329C	['TTTACTCGGGCCAGGTGCAT']	['TATACCGTCCGAGGTGATGT']	331	532
1000	YDR330W	['TATTGGGAGCCAGGTTTCAT']	['TCGCGGACTCTACGGTATGT']	3697	5144
1001	YDR332W	['TTTCTGCACCGAGGGTCGAT']	['TACCTGGACCGGATGACTGT']	0	0
1002	YDR333C	['TTCCATGCCGGACGTAGGAT']	['TATAACGCCGTGGCACCTGT']	2308	546
1003	YDR334W	['TATTGTCGTCCAGGCCGGAT']	['TGAGCTTCCCGAGTACCTGT', 'TGAGCTTCCTGAGTACCTGT']	1409	2230
1004	YDR335W	['TTAGGCCCGAGACTCCTGAT', 'AGGCCCGAGACTCCTGATCG']	['TCAGTTTGGGCAGTCCCTGT', 'CGCAGTCCCTGAATCGATGA']	84	0
1005	YDR336W	['TTAGCGGCGAGACCTCCTAT']	['TTGTGTACTCGACCCGCTGT', 'TTGTGTACCCGACCCGCTGT']	88	233
1006	YDR337W	['TTTCGGATACGAGTGGCTAT']	['TTCACCCGTTCATGGGCTGT']	0	10
1007	YDR338C	['ATGGACCCACCCTATATTAG']	['ATCTCCCGAGGTGACGGAAT', 'ATCTCCCGAGGTGACGAATA']	2317	0
1008	YDR340W	['AGGCACCCAGTGTAGTAACG']	['ACGCCGGACGTGTCTCTAAT']	104	3622
1009	YDR344C	['AGTTACCACGCATACGGACG']	['ATTCCGGGACGTGACGACAT', 'GTTCGGGGACGTGACGCATA']	3141	0
1010	YDR345C	['ATAGGCCGGTAATCCTGACG', 'ATAGGCCGGTAATCCTGACC']	['AGGGCTAGACCTGTACCCAT']	0	0
1011	YDR346C	['ACCATGATTTAACCGCTACG']	['ATAGGGATGTACCCGCCCAT']	812	0
1012	YDR347W	['AGACCCGACGCATTGTTACG']	['AAGACGGTATCACGGCCCAT']	373	669
1013	YDR348C	['ATTAGAGACTCCGCGAACCG', 'TAGAGACTCCGCGAATGCGT']	['ACTCCTAGTGCCGGGAAGAT']	0	1736
1014	YDR349C	['AAGTTAATGGCACCGCACCG', 'AAGCTAATGGCACCGCACCG']	['AAAGAACTTCCAGTGCCGAT']	1394	2025
1015	YDR350C	['AATGATAGGTAATCGGACCG']	['ACCTTTCTGGAGACGGTGAT', 'ACCTTTCTGGAGACGGGGAT']	24	89
1016	YDR351W	['ATTTAGCGACGAGGATACCG']	['AAGTATCCCTCACCGTTGAT']	2102	4026
1017	YDR352W	['ATTAGTTAGCCAGCCTACCG']	['ACCGTAGTCGCAGGTTTGAT']	0	4034
1018	YDR354W	['ATTATAGTCCGACAGGCCCG']	['ACCTTGTGGGTAATGCGTAT']	2583	4155
1019	YDR357C	['ATATTCGTACCACGGAGCCG']	['ACCTTCTGGGCAGTTGGTAT']	11	3607
1020	YDR358W	['ATATTCGTCTAAGGCCGCCG']	['AAGGTTAGCTCATCGGGACT']	1200	7375
1021	YDR359C	['ATTTAGCCGTAATGCCGCCG']	['ATACGTTAGGCACCTGGACT']	0	0
1022	YDR360W	['ACTATATTGTAAGGTGGCCG']	['ATGTGACTACGCCCGGTACT']	0	3695
1023	YDR363W	['ATATTCCGCGTAATCTTCCG']	['AGACTATACTACGGTGACCT']	905	1237
1024	YDR363W-A	['TACACCGACGTAACGAGATC', 'TACACCGAGTAACGAGATCC']	['GCTAACGACCGATATGGCTC', 'GCTAATGACCGATATGGCTC']	0	2775
1025	YDR364C	['ACTACGTTGGTGAATTAGCG']	['ATGGTGGCTACCCTATACCT']	0	83
1026	YDR368W	['AATTACTTTGAATGGGCGCG', 'TATTACTTTGAATGGGCGCG']	['AGATAGGTCGTCACTTCCCT']	4913	3620
1027	YDR369C	['AAGTACGTGTAATCCTCGCG']	['AGGAGTGCTTCCATTTCCCT']	2045	4078
1028	YDR370C	['AATCCTTGGTAAGAGTCGCG']	['ATTATTTCGCGGGCACGCCT']	2781	3484
1029	YDR371W	['AATGTACTGTAAGTCCGGCG', 'TATGTACTGTAAGTCCGGCG']	['AATTTATGAGAGGGCCGCCT']	4953	2745
1030	YDR372C	['AATACTCCTTAACTGCGGCG']	['ATTATAGTGGTACAGGGCCT']	1726	2689
1031	YDR374C	['ATACGCTTGTAACCTGGGCG']	['ATAACGTGTGGTAAGTGCCT']	0	4438
1032	YDR375C	['AAGTCCGCTTAACCTATGCG']	['AATTAGATGGGACGTTGCCT', 'AATTAGATGGACGTTGCCTA']	2298	2856
1033	YDR377W	['AATGGTTCGTAAGCCCTGCG']	['ATTGTAGTGACCGGCCTCCT']	0	0
1034	YDR378C	['AACTTAGGCTTAATGGTGCG']	['AACGTAGTTGCAGCGGTCCT']	1192	2149
1035	YDR379W	['ATAGCCGTACCAGGTTTGCG']	['ACTCGTACCGGATAGGAGCT']	0	2928
1036	YDR380W	['ACGAAGGGTCTTGAATATCG', 'TCGAAGGGTCTTGAATTCGC']	['AAGAGATTCGGTTACACGCT', 'AAGAGATTCGGTTACAACGC']	0	0
1037	YDR382W	['ATTACCGGAGCACGTAGTCG', 'ATTACCGGAGCACGTGTCGC']	['ATTGGAGTCCTTCCCAGGCT']	0	53
1038	YDR383C	['AATAGCTGGTTAAGCCGTCG']	['ACTTTCTACGGAGGCGTGCT']	846	1205
1039	YDR384C	['AGGCATGTTTAATTCCGTCG', 'AGGCATGTTTATTCCGTCGC']	['ACCGATACTTTCGACGATCT']	0	2428
1040	YDR385W	['AAATTGGTCGTAATGCGTCG', 'AAATTGGTCGAAATACGTCG']	['ACGGACCTTGTACGCGATCT']	349	345
1041	YDR386W	['ATCGTTTGAAGACTTGGTCG']	['ACCTTTGGAGGATGGTATCT']	1406	2319
1042	YDR387C	['ACGCCATACCTTGTAATTCG', 'ACGCCATACCTTGTATTCGC']	['AAGGCCCGATGAGTTTATCT']	0	3292
1043	YDR388W	['ACAGTAACTCCAGGTATTCG']	['ATACTTCGCCGGAGAGGTCT']	31	56
1044	YDR389W	['ATTACGAGGTACGCGCTTCG']	['AACGTCTCGTCAGAGGGTCT']	22	2365
1045	YDR391C	['AAATAGCAGGTTCCGCAAGG', 'TAATAGCAGGTTCGCAAGGC']	['ACCGTAGCCGGACTATGTCT']	0	1513
1046	YDR392W	['ATTACCTAGTCGGAGACAGG', 'ATTACCTATCGGAGACAGGC']	['ACCCGAGCGTTGATAATTCT']	0	12
1047	YDR393W	['ATACTCACCGGACGTACAGG']	['AGGGTCCTGTCACCTATTCT']	722	1192
1048	YDR395W	['ATACTTGTACCAGGGCCAGG']	['AAAGTCGGGTGCATCCTTCT']	1231	1940
1049	YDR399W	['ATCCGCATGGTCTTAACCGG']	['AAAGGTCATGTCTCCGAAGT']	0	2614
1050	YDR400W	['AAGGTATCATCCGACACCGG', 'AAAGTATCATCCGACACCGG']	['AAACGCGACTTGACCTCAGT']	3847	2640
1051	YDR401W	['AAATTATTCTCACGCACCGG', 'AAATTATCTCACGCACCGGC']	['ACTACTTCGATAGGGAGAGT']	0	2529
1052	YDR402C	['AATTCGCCATCAGGTTCCGG']	['AGTTGCTATACCTCCCTAGT']	2447	4317
1053	YDR403W	['ATACTGTTACCACGGTGCGG']	['ACCTCTTAGTCACGTCTAGT']	1514	1
1054	YDR405W	['AAACCTGATCGCCAGTAGGG']	['ATGGATTCCGCCCACGTAGT']	1869	2821
1055	YDR406W	['ATATTCCTTGACAGGCCGGG']	['AACTCTTGGGCATCGGTAGT', 'AACTTGGGCATCGGTAGTAT']	1729	0
1056	YDR408C	['ATTCTTCTCACACGGGTGGG', 'ATTCTTCTCACACGGGTGGC']	['ATTTATAGGCGCGGTCACGT', 'ATTTATAGGCGCGGTCCCGT']	0	440
1057	YDR409W	['ATTCCTACGCCAGTTGTGGG']	['ATTACTCCGTGAGGCGACGT']	3	885
1058	YDR410C	['ATGCACCGTCCCTAATTGGG']	['AATTCCATCGGCGAGGACGT']	1195	1317
1059	YDR411C	['ACAGCCGTTTAAGTAGATGG']	['AGGTACTTGGGATCATACGT']	2537	845
1060	YDR414C	['AATTACCCGGCAGGCATTGG']	['AAAGGTCAGTGCTCACCCGT']	596	1356
1061	YDR415C	['ATTCTACTGGACCGCGTTGG']	['ATTTGATCTGACCGGCCCGT']	2152	3021
1062	YDR417C	['AAACAACTGTACGGCCTATG']	['AATTGAGTGGCACGTCCCGT']	7334	1487
1063	YDR418W	['ACTACGGTTACAGGAGTATG']	['AATTTGGGCTCATCCGCCGT']	2400	0
1064	YDR419W	['ACCGAGTGTTAAGTCGTATG', 'TCCGAGTGTTAAGTCGTATG']	['AAACTCGTGTGCAGGTCCGT']	0	4450
1065	YDR420W	['AATTAGGTTGCCCAGCCCTG']	['AGTATCCTTCCAGTTCGCGT']	0	0
1066	YDR421W	['AGGGTTATTCCACTCTCCTG']	['ATTATCCTTAGGCGCGGCGT']	3046	3665
1067	YDR422C	['ATTACCTGTCCACGGGAGTG']	['AATTCGTATGCACCGGGCGT']	0	2495
1068	YDR423C	['AACCTACGGGCATGTTCGTG']	['AATAGACCTTCATCGGGCGT']	6091	6354
1069	YDR424C	['AATACTACGTCACGGAGGTG']	['ATTTGTGCGGAGACCCTCGT', 'ATTTGTGCGAGACCCTCGTA']	2949	4027
1070	YDR425W	['ATATTGAGAGTTACCCGGTG']	['ATTGTTATGCCCGGCCTCGT']	2312	0
1071	YDR426C	['AATGACCCTTACGGCCTGTG']	['AAGCTACCTTCAGTGGTCGT']	2185	4287
1072	YDR428C	['AGATTACCGTCCACTGGTTG']	['AAGTACGCTTCATCCTTCGT', 'AAGTACGCTTCATCTTCGTA']	3	2365
1073	YDR430C	['AGGAGTCGTCCACCTCTTTG']	['ACCGTGTGACTCAGTTTCGT']	2407	4071
1074	YDR431W	['AAGTACGCCGCACGTCTTTG']	['AAGCGGCGTTCATGTTTCGT', 'AAGCGGCGTTCATGTTTCAT']	2073	0
1075	YDR432W	['ACCCTCAGACTACGTGTTTG']	['ATTCTTTCGAGCCGCCAGGT', 'ATTCTTTCGAGCCGCCAGGA']	0	0
1076	YDR433W	['ACGCTAGACTGTTGGGAAAT', 'GCTAGACTGTTGGGAAATCG']	['AATACTCTCTGACGGGAGGT']	0	0
1077	YDR435C	['ATAAGCCCAGCGGTCCGAAT']	['AACTTATGTGGCTAGACGGT']	1884	658
1078	YDR436W	['AACCATCTAGGGTGAGGAAT']	['AGCTATTCACTATACCCGGT']	2337	1
1079	YDR438W	['ACTTATTGAGTACGTGCGGT']	['CTCCCTCGGAAAGAAGCGAA']	0	2915
1080	YDR439W	['AGGTGACTCCTTCCATCGGT']	['CCGAGCGTCAAACGTAGGAA']	2595	3299
1081	YDR440W	['ATGTACTCGGTCACCTCGGT']	['CCGGCCCTACAATTTATGAA', 'GCGGCCCTACAATTTATGAA']	32	68
1082	YDR441C	['ACTATTGTTCGAGAGTCGGT', 'ACTATTGTTCGAGAGTGTCG']	['CCCGCGTAGAAATTACTGAA', 'GAATTGATGAAATCGATGAA']	2	4194
1083	YDR442W	['ATTCCATCCTGACGTTCGGT', 'ATTCATCCTGACGTTCGGTC']	['CCGAACGGACAATTTCTGAA']	0	1227
1084	YDR443C	['AAATTCCGCTGCGTCAGGGT']	['CTCGGACGAACAACGGTGAA']	1240	2875
1085	YDR444W	['ATATAACGATCACGGCAGTG']	['ATCGAGGACCTAGATTAGTG']	0	4078
1086	YDR445C	['TCAGAGATTCCATGTCCCTG']	['TATAGCTCCGTACAGGGCTG']	0	0
1087	YDR446W	['ATCCTCTTGGAGTATAGGGT']	['CCGCCCAGGAAATTATTGAA']	0	0
1088	YDR447C	['AATTCTCGGTCATCGCGGGT', 'AATTCTCGGTCATGTGGGTC']	['CCTCCACAGAAAGGTTTGAA']	0	0
1089	YDR448W	['AACGCCTTCTCAGTATGGGT']	['CTGCGGGCGAAAGTTAATAA', 'CTGCGGCGAAAGTTAATAAA']	692	5
1090	YDR450W	['ATATCTTTGCGCCCGGTGGT']	['CCCTCGTGGAAAGGAGATAA', 'CCCTCGTGGAAAGAAGATAA']	30	1606
1091	YDR451C	['AACGAGTTGTGACACTTGGT']	['CCGTCTCGGAAACTAGATAA']	2654	3576
1092	YDR452W	['AGGGCCTTCCTCACTTATGT']	['CCCTCCAGGAAAGTTGATAA']	4	3610
1093	YDR453C	['AGGCTACCTTTCTACACTGT']	['CGCCCTACGAAATGGTATAA']	0	0
1094	YDR455C	['ATTGCACGGTTCCCGAGTGT', 'ATTGTACGGTTCCCGAGTGC']	['CCGCCAGAGAAACTTGGTAA']	1686	2350
1095	YDR456W	['ATTTCTTCAGGCCCGCGTGT']	['CCCGACGAGAAATGTTGTAA']	11	550
1096	YDR457W	['ATCGTACCTGACCGTCGTGT']	['CCCGGCGCTAAAGATATTAA']	2387	3358
1097	YDR458C	['ATCTTCCGTAGAGCCGGTGT']	['CCTCTCAGGAAACAGGTTAA']	968	0
1098	YDR459C	['AAAGCCACCTTCCAGATTGT']	['CCGTACCAGAAAGCTGTTAA']	2857	4112
1099	YDR461W	['ATCCTAGCGCCCGAGTTTGT']	['CTGGCTGGGAAACCGAAACA', 'CTGGCTGGGAAACGAAACAA']	2409	0
1100	YDR462W	['ACCTCGTGGTCAGCGTTTGT']	['CCGTTACCGAAATTAGCACA']	0	2094
1101	YDR463W	['ATCAGGACTTCCGCCGAATT']	['CCTGTTAGGAAACCCAGACA']	0	2086
1102	YDR465C	['AGCGACGAGTTCCGATAATT']	['CCGTACCGGAAATCTATACA']	14	465
1103	YDR466W	['ATCGTCGAGGTCGGCTAATT']	['CCTCGAAGGAAACTCTTACA']	41	303
1104	YDR467C	['AGCCGCGTGGTCATTTAATT']	['CCTCAAGCGAAACGGTTACA']	1	0
1105	YDR469W	['ACTATTGAGGTAGGGCCATT']	['CCGAGTGAGAAAGTTTACCA']	0	2731
1106	YDR470C	['AACTAGGAGGTCGTCGCATT']	['CCTAAGGTGAAAGAGTCCCA']	0	139
1107	YDR471W	['ATAGCACCGTGGGACCGATT']	['CGTGCCTAAAGGGAAAGCCA']	0	4559
1108	YDR474C	['ACGGAGGCGGTCATTATATT']	['CCGAACGGGAAACTTCAGCA']	0	3376
1109	YDR475C	['ATTGGGCCGCTACGCCTATT']	['CCGAGTAGGAAACCTTAGCA']	2653	3863
1110	YDR476C	['ACTCCCGGTATCGAGCTATT']	['CCCACGTTAATAAACTGGCA']	2	0
1111	YDR477W	['ACACGGTCCCGATGGCTATT']	['CCGAGAACTAAAGGTTTGCA']	0	0
1112	YDR479C	['ACGTGTAGGTCATCGGTATT']	['CCTAGCCCTAAAGTGTTTCA']	32	352
1113	YDR480W	['ACGTGACCGGGATGATTATT']	['CCGGTTCAGGACAACGAAGA']	2564	232
1114	YDR481C	['AGGGCAATCGTAGGTCACTT', 'GGCAATCGTAGGTCACTTCG']	['CGGCCCGTCATTAAATAAGA']	2499	0
1115	YDR482C	['AGCCGTGACGTTATCGACTT']	['CCGTGAGGACAACTTTAAGA']	3586	4740
1116	YDR483W	['ACGGTTCTATCAGTGACCTT']	['CCCTGTAGTAAAGGTAGAGA']	2923	4251
1117	YDR484W	['ATTAGCGTCTCGACTACCTT']	['CCCGGTACTACAATACGAGA', 'TCCGGTACTACAATACGAGA']	648	915
1118	YDR485C	['ATTACGCGGCGAGTAGCCTT', 'ATTACACGGCGAGTAGCCTT']	['CCGAATCCTAAAGGGCGAGA']	2826	16
1119	YDR486C	['AACTGAGTCGTACCGAGCTT', 'AACTAGTCGTACCGAGCTTC']	['CAGTGTACTAAACCGGGAGA']	2164	0
1120	YDR488C	['ACAGGTCGGAGATTTCGCTT', 'ACAGGTCGGAGATTTCGCCG']	['CCGCGAATTAAAGTTCACGA']	2201	3010
1121	YDR490C	['ACCGACGGCTTAGCGATCTT', 'ACCGACGGTTAGCGATCTTC']	['CCGGAGATTAAACGTATCGA', 'CTGGAGATTAAACGTATCGA']	0	3378
1122	YDR491C	['ATGAGTCGGTCCCACGTCTT']	['CCGGCGGAATAACAAGTCGA']	2638	0
1123	YDR492W	['AGGGCTCGTCGATTCGTCTT']	['CCATAAGGTAAATCGGTCGA']	3049	3813
1124	YDR493W	['ACCGTGGATCGAGTTGTCTT']	['CCATGAATTAAACGGGTCGA']	2096	2226
1125	YDR494W	['AAACCTGAGTTCGCACAGTT']	['CCGTTCATTAAAGGTCAGGA']	0	3177
1126	YDR495C	['ACCGTTCGATCTCTGACGTT']	['CACGTTCGTAAACTTGAGGA']	3	660
1127	YDR496C	['ATACCCGTGTGCCATACGTT']	['CCATAGTGTAAACGGTAGGA', 'GCATAGTGTAACGGTAGGAA']	0	2735
1128	YDR497C	['AGATCGTCAGGTCCACCGTT']	['CGCACCTATATTAAACCGGA']	2832	3368
1129	YDR500C	['ACGTCGTACTCTAGCTCGTT', 'ATTACCCGCGAGATGCAGTG']	['CAGAGGATTAAACCTTGGGA', 'AAACCTATGGGAGCTTAGTG']	1586	5708
1130	YDR501W	['ACGCGAGTGTTCATCCGGTT']	['CACGTCGTTAAAGACCTGGA']	2771	3845
1131	YDR502C	['ACCTATTTGATGAGGCGGTT']	['CATTCAAGGAACCCGGTGGA']	3675	5080
1132	YDR503C	['AGACCTTACTGTCATCGGTT']	['CGTTAAGTCCAAGGAAGTGA']	3240	5501
1133	YDR504C	['AAATGATCGTTCAGCGGGTT']	['CCCGGTGTTAAATAGCTTGA']	0	3647
1134	YDR505C	['ACCCTGATTGTAGAGTGGTT']	['CTACGTTGTAAAGGGCTTGA']	2951	672
1135	YDR506C	['AACACCTACTGATCGTGGTT', 'ACGTACACGCGATCTCAGTG']	['CGAGCTGTTAAACCCTTTGA', 'CTACGAGCTTCACGTTAGTG']	2717	7338
1136	YDR507C	['ACCCGTCGTGTCACTATGTT']	['CCCGGAAGGCAATTACACTA']	0	187
1137	YDR508C	['AGGGAACTGTCGATTCTGTT']	['CCGGTTATCCAAGTGTACTA']	1425	0
1138	YDR509W	['AACTGCTTCGGAGTAGTGTT', 'AACTCTTCGGAGTAGTGTTC']	['CCGGTGTGTAAAGTTCTCTA']	2422	3
1139	YDR511W	['AATCCCGTATGAGTGGTGTT', 'AATCCCGTATGAGTGTGTTC']	['CCGCCAGATTTACAAAGGTA']	2690	0
1140	YDR512C	['AATTACTGTGACGCAGAGTG', 'AGCCACTTCGTCCGATTGTT']	['TTCCATCGGAGAGTTTAGTG', 'CCGTACAGTCAAGTAAGGTA']	2455	785
1141	YDR513W	['AGCCCGGTCTCATCGTTGTT']	['CACGTTCGCCAAGTACGGTA']	3406	4803
1142	YDR514C	['ACTACTGCCTGAGGGTTGTT']	['CGGCCCTCTTTCAAATTGTA']	8	3901
1143	YDR515W	['ACCGCTAGTCGGATGGATTT', 'ACTGCTAGTCGGATGGATTT']	['CCGTTGACAGAAGGGAATTA']	2702	3820
1144	YDR516C	['ATGCGTTCAGGCGGACCTTT', 'GCGTTCAGGCGGACCTTTCG']	['CCGGCAGGTCAATTAAGTTA']	1	4619
1145	YDR517W	['AAGATGGCAGGACTCCCTTT']	['CAATCGGTTCCAACGAGTTA', 'CATCGGTTCCAACGAGTTAA']	3200	4381
1146	YDR518W	['AGCAGTGGCCGATTCCCTTT']	['CCACGCGAAGAACGGATTTA', 'AGAACGGATTGAATCGATGA']	2192	0
1147	YDR519W	['AATGGACAGGGATAGCCTTT']	['CCGAAGAGGGAATTGCTTTA']	3166	4584
1148	YDR520C	['AGGGCCGTCTTCTCAGCTTT']	['CCTTGCCAGGAAGACGAAAC']	0	0
1149	YDR521W	['ACGGACTTGCGATTAGCTTT']	['CCCGTAACAGATTGCGAAAC']	0	158
1150	YDR522C	['AGCCGGTGATCGAGTTCTTT']	['CCCGGAACGTCAATGAGAAC']	3358	4239
1151	YDR523C	['AGACGGGATTCTGTCAGTTT']	['CCGGTGTAATAACAGCGAAC']	2368	0
1152	YDR524C	['ACGCTACGCTTATCGAGTTT', 'GCTACGCTTATCGAGTTTCG']	['CCACTGGAAGAAGGTCGAAC']	3388	4
1153	YDR525W	['ATCCAGCCGGGAGCTAGTTT', 'CCAGCCGGGAGCTAGTTTCG']	['CCGTTGGAATAAGCAGGAAC']	0	1
1154	YDR525W-A	['CCAACGAGCGGGAATAGATC']	['ACCACTGGAGACATTGGCTC', 'ACCACTGAGACATTGGCTCA']	3066	4492
1155	YDR528W	['CCGGTTGCCAAAGCGAGAAA']	['CGAGGAGAAGAAGTTCCCAC', 'CGAGGAGACGAAGTTCCCAC']	2700	3635
1156	YDR529C	['CGTCGAGCCAAACTGTTAAA', 'CGTCGAGCCAACTGTTAAAC']	['CCCAGGTAATAATTTGCCAC']	2442	3480
1157	YDR530C	['CCGTTTACCAAAGAGCGCAA']	['CCGGCTTAATAATTGTCCAC']	2602	978
1158	YDR532C	['CCCTGGTAAACAAGTGGCAA']	['CCTACATAAGGAAGGTGGAC']	0	28
1159	YDR533C	['CCCGGTGGAACAATTATCAA']	['CCGGGAACCGAATACATGAC']	3473	518
1160	YDR534C	['CCGGGCAGAAACCTAGTCAA']	['CTTAGAATAGAACGGGTGAC']	3243	4596
1161	YDR535C	['CACGTATCTGAATGACGATC', 'CACGTATCTGAATGCCGATC']	['TTAGGCGAGACAGACTGCTC']	4899	2808
1162	YDR536W	['TGAGAGCGGACCATACGATC']	['TCGAAGAAATAAGCCTGCTC']	1984	175
1163	YDR537C	['TGAATACCCTCGAAGCGATC']	['TAGATACCGATACAGTGCTC']	0	10
1164	YDR538W	['CGCGTCAGTATAATAGGATC']	['TACAGTTGTCGAATGTGCTC']	2379	4117
1165	YDR539W	['CACAGACCGACAGTAGGATC']	['CGAACGAGTCTTAATTGCTC']	2277	3843
1166	YDR540C	['ATAACTGGGTCGAACGGATC']	['GCGTAATCACCGATAATCTC']	0	3509
1167	YDR541C	['TCACGGACTACAGAGGGATC']	['GTGACCTATTCAGACATCTC']	2198	3531
1168	YEL001C	['GCAGATAGCACAATCGGCCA']	['CAGTCGTACTCATGCTGATG']	2302	4459
1169	YEL003W	['CAGCAGGTGAAACGATGCCA']	['TATACTGCTAGGACGTGATG', 'CAGGACGTGATCATCGATGA']	2029	3558
1170	YEL004W	['GCCGAGATCACAATATGCCA']	['CTCTATGCGAGATCGGATTG']	2887	1
1171	YEL005C	['TCGCCCACTACAATGAGAGA']	['CAGCCGGTTAGATATGATTG']	2744	3727
1172	YEL006W	['TTCCTGGCAAGCAATAGAGA']	['GCAGCTACTCGCACTGATTG', 'TCATGCACTGATTGATCGAT']	3095	0
1173	YEL007W	['CCTGCTGATAAAGTACGAGA']	['ACGAGATGACTAGCTGATTG']	0	41
1174	YEL008W	['GCATCACAGCAATGGGCATA']	['GGCCTCATCTTCTGCAATAT']	2473	3643
1175	YEL009C	['GCATTCTACCAAGCTGCATA']	['CCCGGCATCTGCTATAATAT', 'CCCGGATCTGCTATAATATA']	2867	0
1176	YEL010W	['CAAGGTGGACCAAGTGCATA']	['AGGCGCAGCGTGCTTAATAT']	698	3671
1177	YEL011W	['AATCGTCACCAACGTGCATA']	['AGTGAGTCTCCCGCACATAT']	3171	5124
1178	YEL012W	['ATATGCTCGGAACGTGTCGC']	['TATGCCAGGTGCCATTCGTG', 'TATGCCAGGTGCCATTCGTT']	2605	1785
1179	YEL013W	['TGCAACTGGCTTCAATTCGC']	['ATTCATCAGCGCCGAGCAGT']	272	2456
1180	YEL014C	['CATGGTTAGGAAGCATTCGC']	['CTTGATTCAGGAGTTGCAGT']	3646	4429
1181	YEL015W	['CCTGCACTAAGATTATTCGC']	['GCATACGCTGTGCCATCAGT']	19	4486
1182	YEL016C	['CCACTGGATACAGATTCATC']	['CATAGCGGCAAAGCGCGTAA']	3428	4003
1183	YEL017C-A	['CGACTACAGGCATATTCATC', 'CGCCTACAGCATATTCATCC']	['GCGCAATGAACAGCTTGTAA']	0	4175
1184	YEL017W	['GCGCTCGATATAACTTCATC']	['GGCGTCACTAAATCCAATCA']	2696	25
1185	YEL020C	['CAGATGACTGAATGGCTCTC']	['CTCCGGCAGGACAATAATCA']	3011	3781
1186	YEL023C	['CTTCAGAGTAGACTAGATGG']	['TCCGAGACGCAACGACATGA', 'TCCGAGAGGCAACGACATGA']	2313	3394
1187	YEL024W	['CTATTCTGGAGCACCGATGG']	['CAGCGCATCCAATTACATGA']	0	57
1188	YEL025C	['ACTGATAGACGATTCGATGG']	['GCAGTCAAGACCAGCTTCTA', 'GCAGTCAAGGACCAGCTTCT']	3307	5038
1189	YEL027W	['GAGTACGCTCCATAGCTCTG']	['CTGTCCAGAGAGGCAAAGTA']	0	0
1190	YEL028W	['TTAGGCTATGCACCGCTCTG']	['CGCCCGACATGATGAAAGTA']	2999	1343
1191	YEL029C	['TATTAGCTGCCAGGGCTCTG']	['CATTTGGCAAGAGCTGTGAC']	4734	7356
1192	YEL030W	['AACGATGTAGCATGGCTCTG', 'AACGATGTAGCATGGCTCCT']	['CAGATCCTAGAACTTGTGAC']	0	0
1193	YEL031W	['CAATGTAGAGGATCGTGCAT']	['CAGCACTTAGAAGGATTGAC']	0	0
1194	YEL033W	['ATCATTGTCGCAGGGTGCAT']	['CCGGATAGTGAATAATGAGC']	2090	2711
1195	YEL036C	['ATCACTGTAGTCACGTAGCT']	['ATAGCTCTGGAACGACCTGC', 'ATAGCTCTGGAACGACCATC']	0	0
1196	YEL037C	['TCATTGCTGGCAGTGTAGCT']	['GATAGCATCACATGACCTGC']	0	446
1197	YEL038W	['AGTGCAGTCGGCCATTAGCT']	['AAGTCAGTCGAATGCCCTGC']	2624	504
1198	YEL039C	['GCCAGATTGAAACACTGCCA']	['TATGGCACTACAGAGCCTGC']	3142	3141
1199	YEL040W	['GAGAGAGTCACAACCTGCCA']	['TCATGCGCGTAAGCCTAGAG']	0	0
1200	YEL041W	['CCAGCATTGAAATTCTGCCA']	['ATAGCGATATGCGTAACGAG', 'ATGCGTCATCGATATCGATG']	0	1135
1201	YEL042W	['CCAGTCACAAGATAGTGCCA', 'CCAGTCCAAGATAGTGCCAC']	['TATGACGCCATCAGCACGAG']	1850	4
1202	YEL043W	['CTGAAGGAGCAATTTCGAGA']	['TGCAGATCATCCCAGACGAG']	2980	1089
1203	YEL044W	['CGCTCACCTACAAGAGGAGA']	['AGTTTCCTCACATGCTATCG']	0	65
1204	YEL045C	['TCCTATGAGACAATGGGAGA', 'TCCTATGAACAATGGGAGAC']	['GCAGAGCTTCGACAGTATCG', 'GCAGAGCTTCGACAGTATCA']	0	0
1205	YEL046C	['GCGCCATCGAACCAATGAGA']	['GATGCCATGCCATTGTATCG']	0	98
1206	YEL047C	['CACACGCACGAATTTGCATA', 'CACACGCACAATTTGCATAC']	['CAGATAGTTTGAGACACTCG']	3152	4476
1207	YEL048C	['GGCCGCACTCAATAATCATA']	['ATGTCTGAGCCACCGTGATG']	2883	4480
1208	YEL049W	['GGCACTGAGCAACCATCATA']	['CTTATAGCTGCATGGTGATG']	3368	7
1209	YEL050C	['GGCATAGCGCAACACTCATA']	['TCCTGAACCCTCATGTGATG']	849	1368
1210	YEL051W	['ATTGCATCCACATGGTTCGC']	['TCTAGGGACTCAGATTGATG']	0	0
1211	YEL052W	['CTCATAATGTGGCAGAAGGC']	['CCCTACTCAGTGGCATATTG', 'CCCTACTCAGGGCATATTGA']	2536	4182
1212	YEL053C	['ATCGAGCATGTAAGACAGGC']	['GCACCTCTCGCATTATATTG']	1540	2139
1213	YEL054C	['TGAGCACTGACACTACAGGC']	['GGCGATCTATCAGACTATTG']	0	484
1214	YEL056W	['GCGCATCACTAAGTTTCATC']	['ATCGCGCAGGTCGGACATAT']	2968	3974
1215	YEL057C	['GCGCGATAGTTATGAAGATC']	['ATGAGTGAGCCCTCCCATAT']	0	4666
1216	YEL059W	['CTAAGATCGCATAACGTCTC']	['CTAGCTTCTGCCATATCAGT']	1158	1595
1217	YEL060C	['TAGTGAGTGCCACACGTCTC']	['TCATGGATTGCAGTCTCAGT']	65	5416
1218	YEL061C	['CATGATATTGAAGCCGTCTC']	['GGATTGCATCTATCGTCAGT']	2911	4718
1219	YEL062W	['TACTTCTGTAGCAGTGATGG']	['TATAGCGGTGCATCTTCAGT']	2473	4169
1220	YEL063C	['TATCTAGTCGCATGTGATGG']	['GCTCACGCGAAATCCATTAA']	3399	4755
1221	YEL064C	['CTCTCATGGGTTGAATATGG']	['GCTTGAGCGAAAGGCATTAA', 'GGTTGAGCGAAAGGCATTAA']	2384	3496
1222	YEL065W	['ATTGATACAGGCCGATATGG']	['GCGTCAGCCACAATCATTAA']	2960	4151
1223	YEL066W	['GACCTATGCTTACATCTCTG']	['GCCAGCCAGAAATCGCTTAA', 'GCCAGCCAGAAATGCTTAAA']	1526	0
1224	YEL067C	['ACGAGCTATTACGATCTCTG']	['CCGCTGCGACAATATAATCA']	3161	4015
1225	YEL068C	['GATGAGTCCCGATCTCTCTG']	['GCTGCGCTACAATAACATCA']	0	4256
1226	YEL071W	['CTGACTCATTGCCATTGCAT', 'CTGACTCATTGCCATTGCAC']	['GTGCAGACTCAACACCATGA']	0	3855
1227	YEL072W	['CCGATCAGCCTATATTGCAT']	['TGCAGCACGCAAGACCATGA']	2356	3485
1228	YER001W	['GCTGTAAAGACAATGTGCCA']	['CCACTGCTAGAATAGTTGAC']	2535	4094
1229	YER002W	['ACCAGCAGGAAACTGTGCCA']	['CAGAGCGGAGAATCTTTGAC']	0	0
1230	YER004W	['GCCCACTCTACAATATGAGA', 'GCCCACTCTACAATAGAGAC']	['ACACGAGCGGAATTATGAGC', 'GGAATTCGAGCATCGATGAA']	0	0
1231	YER005W	['GCCCACGATACAAGCTGAGA', 'TCCCACGATACAAGCTGAGA']	['CATGATGAGGAATACTGAGC']	5209	3559
1232	YER007C-A	['GCACTTTGACCAAGCTCATA']	['GATCTAACGACACTCTGAGC']	2657	2350
1233	YER007W	['CACATCTAGCCAAGGTCATA']	['TATGATTGCACATCGCCTGC', 'CACATCGATGAATCGATGAA']	0	2928
1234	YER010C	['GCCATCCTATGCAATGTAAC']	['CAGTAAGTATAACGAGCTGC']	2465	2579
1235	YER011W	['CCGCTCTCAGAATATGTAAC']	['TTGACAGACTCAGAGACGAG']	2852	0
1236	YER014C-A	['TTAGGGAGCACATCCATGCC']	['ATGCCGACTAGCTCTCAGAT']	0	0
1237	YER014W	['ATATGAGCGGAACCCATGCC']	['CACGTCATGTAAGATACGAG', 'CACGCATGTAAGATACGAAT']	1231	0
1238	YER016W	['CAGACGTAACCAGTGATGCC']	['TGCACGCTGTCATTACTGCT']	2419	0
1239	YER017C	['TGAGATCCACCATTACAGGC']	['TAGTGGCTTCCATGCCTGCT']	1371	1748
1240	YER019C-A	['ATATTCAGACCAGCGCAGGC']	['CTTGAGCTGGTGATACAGTT']	1996	0
1241	YER019W	['GATATACAGCCACAGCAGGC']	['TCAGTGATGCGAGCGTTCTT']	2193	3929
1242	YER020W	['CATACAGCGTCAGACAGATC']	['CATGTGACGTGCGTTCAGTT']	1617	3826
1243	YER024W	['TAATGTGATGGAAGCGTCTC']	['CTGGCCGTGCAAGAAAGCAA']	2337	3344
1244	YER027C	['CGAGCTTACCAACTACTTGA']	['CAATCGCAGGTCAGATGATG']	3869	5179
1245	YER028C	['AGCATGTGGCATAACCTTTC']	['CCGTTAGGCAAACATGAGCA']	6687	8301
1246	YER030W	['CGCGATCTGATAAGTGTTTC']	['GCTGGATATAAATCAGGCGA', 'TAAATCAGGCAATCGATGAA']	2757	0
1247	YER031C	['TTAGCGCACAGCCTGACAAG']	['GGCTCCACTAAATAGACGCA']	0	0
1248	YER032W	['CTACGAGACGCATTATCACG']	['AATAGCTCGACAAGCGGCGA']	1585	2345
1249	YER033C	['TAGAGGCACTCATGCTCACG']	['TCATAGCCAACACAGGGCGA']	0	2554
1250	YER034W	['CATATACTATCACGCAGACG']	['GCCTATCAGCCAAGTCTATA']	2010	2989
1251	YER035W	['CATCTCGATTAAGTCAGACG']	['CGCGAGCTGCAATTTCTATA']	2039	2190
1252	YER037W	['CATAGGGTCCAATAGGTCTA']	['CCTTGTAGACGATGATGATG']	2740	3877
1253	YER038W-A	['CCACTCTCTGTAATGTATGG']	['GCACAGAGATGCAATGGCAC']	2722	3304
1254	YER039C	['ATACAGCCTGGCACAGTCTG', 'ATACAGCCTGGGAGTCTGCG']	['ATGCACCACAGATATGGCAC', 'ATGCACCACAGATATGGCAT']	0	3254
1255	YER039C-A	['GAGTTCCCACCAGATGGATC']	['GTACTCTAAGTCACGATCTC']	2358	3422
1256	YER040W	['CACGATTGTGTAAGAGTCTG']	['AAGAGTGGATCAACTGGCAC', 'GAGAGTGGATCAACTGGCAC']	2213	2881
1257	YER041W	['TGCAACAAGAGATACGTCTG']	['ACAGCAGATGAAGCTATTCC']	3119	4338
1258	YER042W	['TATTCATGGCGCACCGTCTG']	['CAGCATGGTGAATAACTTCC']	2219	3630
1259	YER044C	['ACATGAGGAGCAGTTTGCAT']	['AATCCAGTCGGAATCATGGC']	7	4
1260	YER044C-A	['GACGGCACTTTGCACATCAT', 'GACGGTACTTTGCCATCATC']	['CACGCATTCTAATTCATGGC']	0	4355
1261	YER045C	['GGGTCATCACGGCTCATCAT']	['AATCGTGTCGAAGCTATGGC']	2961	2982
1262	YER046W	['AGTATGCTACGATGCCCGCT']	['GCACGTATCACAATGACGCA']	2438	0
1263	YER046W-A	['ATTCTGATGCGAGAGCCGCT']	['AGACGTGCTGAACGAGTATC']	66	1
1264	YER047C	['ATATTGTCTCACGCGGCGCT']	['CCCGATGCTGAATTAGTATC']	0	501
1265	YER048C	['ACATCAGTTGCAGTGGCGCT']	['GAGCCAGCCATAAGCGTATC', 'GAGCCAGCCATAACGTATCA']	0	3451
1266	YER049W	['GCGAATATCAAACCTTGCCA']	['CATGACTACTAAGGCGTATC']	0	0
1267	YER050C	['CCATGCGGCAAATGAATCCA']	['TATGAGCGCACAGTCTCGTC']	824	2836
1268	YER051W	['TGGGCACTCACAATAATCCA', 'GGCACTCACAATAATCCACG']	['GCACTCTGCTGAAGTTCGTC']	0	3704
1269	YER052C	['GCTACAGTGAAATCCATCCA']	['CCATCAGAGTTCATAAGGTC', 'CCATCAGAGTTCATAAGTCA']	0	0
1270	YER053C	['GCTCCAGAGACATATTGAGA']	['AATTCAGCGGCACACAGGTC']	2463	2133
1271	YER054C	['TGCCGCCGAACAGCAATAGA', 'CGCCGCCGAACAGCAATAGA']	['ACTCGACCATGAGACTACAG']	5429	2583
1272	YER055C	['CTTGCAGGTAAAGGCATAGA']	['ATACCGGACAGCAGCTACAG']	2897	3531
1273	YER056C	['CCGCGATACCAATTCATAGA']	['CTAGATAGACGACGCTACAG']	2602	2635
1274	YER056C-A	['GCACGTCAGCAACGCAGATA']	['GATGCGTCACCATGCTACAG']	2105	3580
1275	YER057C	['CCTAGCACGCAATTCAGATA']	['ACTATATCATCAGCGATCCG']	2683	3130
1276	YER058W	['CGTTGATAGCAAGCGAGATA']	['AGCGAGCAGCCATTTATCCG', 'GCCATTTATCGATCGATGAA']	1471	1843
1277	YER059W	['CCATGCGAGCAACTGAGATA']	['ATTGGGCATCCATCATTCCG', 'ATTGGGCATCCATCATTCTG']	2354	3526
1278	YER060W	['GTCATAGACTCAATGCACAC']	['TTCATCAGAGGCTGTAAGCG']	0	1581
1279	YER060W-A	['TGCAGTAAGCTCAATCACAC']	['AGTAGGCACTCTCCTCAATG']	2469	3691
1280	YER061C	['TGCGACAGAGAAGCTCACAC', 'TGCGACAGAGAGCTCACACC']	['ACCATGACTGTCCACGAATG']	0	2033
1281	YER062C	['CCGATAGCAGAATGTCACAC', 'GATAGCAGAATGTCACACCG']	['ATCATGCAGATCGGCGAATG', 'ATCATGCAGATCGGCGAGTA']	477	0
1282	YER063W	['CATCTATGCGAACTTATGCC']	['CCAGAACATACACGTTGCGA', 'CCAGAACTACCGTTGCGATC']	2021	0
1283	YER064C	['AGATCATACCGAAGACTGCC']	['ATCACTGTTCGAGCAGCGTG']	2827	2729
1284	YER065C	['AGAATGCGTCTCAAGCTGCC']	['TCACTACGTGCATCAGCGTG']	2954	3892
1285	YER066C-A	['AACATGCTCGAATCGCAGGC']	['ATATCCTCGGCAGTAGCGTG']	2076	3485
1286	YER066W	['TAGACTCAGACATAGCTGCC']	['ATAGGCGACACACCTGAAGC', 'ATAGGCGACACACCTGAAGG']	1428	20
1287	YER067C-A	['GCTGTGAATGAATATCAGGC']	['ACTCATTGCGCGAGAGAGAT']	3339	3765
1288	YER067W	['ATAATCAGCGGGAATCAGGC']	['AAGCCGATGGCATGTCAGAT', 'TCCATGTCAGATATCGATGA']	2849	4788
1289	YER068C-A	['AGCCACTACTAAGTCAGATC']	['AGTATCGCAGTCTACGAGAT']	3173	3881
1290	YER068W	['TGATCGCTAACAGCTCAGGC']	['GCTCCTAGAGTATGAGAGAT']	0	0
1291	YER069W	['GCACTAACTTCACAGAGATC']	['TAGACTGTGCTCACGCTGCT']	2496	4745
1292	YER070W	['CCGCCATAGTAATAGAGATC']	['TGACGCTCTACGATGCTGCT']	0	0
1293	YER071C	['CCTTGAGCATAATCGAGATC']	['GAGATCGTTCCACTGCTGCT']	2632	3061
1294	YER072W	['ATGTTCGGAAGAGCTGTCTC', 'ATTTCGGAAGAGCTGTCTCG']	['TATCTGGTACGAGTGCTGCT']	2062	3151
1295	YER073W	['ACATGAGCCATAAGTGTCTC']	['CGCGCTTATGCGATATAGTT']	2261	3073
1296	YER074W	['ACACGCTGTGAACTTGTCTC', 'ACGCTGTGAACTTGTCTCCG']	['CAGTCTGCGATACGCTAGTT']	3517	3497
1297	YER075C	['GGACACTATACAGCATTCTC']	['CGAGTGCTTAGATGCTAGTT', 'CGAGTGCTAGATGCTAGTTA']	2504	3852
1298	YER077C	['TGAGCTACACTGTCCGCAAG', 'AGCTACACTGTCCGCAAGCG']	['GCCCGAGGCAAATTCAGCAA']	0	0
1299	YER078C	['GCCATGACAGTCGTATCAAG']	['TGCCTACGCAAAGCGAGCAA']	2	5642
1300	YER079W	['ATATGGACACGCGCCTCAAG']	['GCCTATGCCAAATCTAGCAA']	2265	4546
1301	YER080W	['CATTAGTGACCAGCGAGACG']	['GCTCCTAGCAAACGTAGCAA']	2947	7
1302	YER081W	['CTATACGCAGGCATGAGACG']	['CCGCAGATGAAATGTGAGCA']	2758	4433
1303	YER083C	['TATAGTCACGCAGCACGACG']	['GCTCCTCGACAATAATAGCA']	5205	8637
1304	YER084W	['ATTCCGCACGCGCATTATGG', 'ATTCCGCACGGCATTATGGC']	['CGCCCTAGTAAATCATAGCA']	1569	4022
1305	YER085C	['AACTACGATGCAGAGACTGG']	['CATATCAGTAAAGTGGGCGA']	3061	4383
1306	YER086W	['ATTGCTGCTACACCGACTGG']	['GAGATCACCACAACTGGCGA']	2087	3145
1307	YER087C-A	['TACGTCTGACCATGCGTCTG']	['ACGCAACTGCAATTTGGCGA']	2178	0
1308	YER087W	['ATGATGACCGCACTGACTGG']	['GCAGACAGTAAACCTGGCGA']	365	383
1309	YER088C	['ATCTGTAGCGCAGTCGTCTG']	['GACATCTCCCAACAGGTATA']	2230	2922
1310	YER089C	['TGCATGGCCTTACAGGTCTG']	['GCCCATCCGCAATATGTATA']	3062	4177
1311	YER090W	['CCTATGACTAGAGAGGTCTG']	['GCGACACACGCAACTGTATA', 'GCGAACACGCAACTGTATAT']	2761	3602
1312	YER091C	['AGTGCGGCCATCGTCATCAT']	['AGCTGCATCCAACGCTTATA', 'AGCTGCATCCAACGCTTTAA']	0	0
1313	YER091C-A	['GAGGTATTGGAATCCTGATC', 'GGTATTGGAATCCTGATCCG']	['GGTGTATGACCATCACTCTC']	2431	3799
1314	YER092W	['TTCTGCGGCATGGCGATCAT']	['ATATCGGCAGAAGCTGGCAC']	2181	2981
1315	YER093C-A	['TAGCTGTCCATCCGTATCAT']	['CAAGGCTTCGCAAGATGCAC']	3199	3994
1316	YER095W	['CACTGGATGTCATGTGCGCT']	['AGAGCAGGACCATGTCTTCC']	3226	5
1317	YER096W	['ATACATGGTGGCATTGCGCT']	['CAGATAATCGACCATGTTCC']	3162	5497
1318	YER097W	['ATTCTAATGCCACTTGCGCT']	['GATCACGATGAAGATGTTCC']	3038	0
1319	YER098W	['GGCTGAATCACAAGCATCCA']	['TATAGAGCAGCAGCACTGGC']	3500	0
1320	YER101C	['GTGCCAGAGACAACGATCCA', 'GTGCCAGAGACAAGATCCAC']	['ATCAGTAGTCCAGTGCAGTG', 'GTCAGTAGTCCAGTGCAGTG']	0	0
1321	YER103W	['TCGCGGCAGCAAGAACTAGA']	['ATGGCTCGCACCTGAGTCAT']	0	0
1322	YER106W	['CCGCGCAGTCAATATAGATA']	['TCAAACTGATTGGCATGGCT', 'TCAAACGATTGGCATGGCTA']	0	0
1323	YER108C	['GCCGCAGATGCAACACGATA']	['TCTGTCATGGCATCCTGGCT']	0	0
1324	YER109C	['CCTGATACGCAATGACGATA', 'GATACGCAATGACGAATACG']	['TATATTGATCGAGGCTGGCT', 'GCGAGGCTGGCCATCGATGA']	0	0
1325	YER110C	['CCTGTGAGAGAAGCAGACAC', 'TGTGAGAGAAGCAGACACCG']	['CTGATGCGACTCCTAGACTT', 'ACTCCTAGACATATCGATGA']	0	0
1326	YER111C	['CACAGTGCATAATTGGACAC']	['ATGGGACTGATAGCTGACTT']	0	0
1327	YER113C	['CGCGGTCATATAACATACAC']	['TAGCGAGTGCTGAGATACTT', 'TAGCGAGTGCTAGATGCTAA']	0	0
1328	YER114C	['AATATGATGCACGCGCTGCC']	['GCCTGCACCAAATCTTGAAA']	0	0
1329	YER115C	['AACTGTGTGCAATGGCTGCC']	['GCGCTTCGCCAACAGATAAA']	0	0
1330	YER116C	['TCAGTGACTTCAATGCTGCC']	['GCGCGACATAAAGCATTCCA']	0	0
1331	YER117W	['GATCAGTGAACATCAGTGCC']	['CCCGATGTGAAATGATTCCA']	0	0
1332	YER118C	['AATGCTAACGCACCAGAGGC']	['GGGCAGCATAAACACTTCCA']	0	0
1333	YER119C	['CATCAGGACTAAGCAGAGGC', 'CATCAGGACTAGCAGAGTCC']	['GGCAGAACCAGCAATTTCCA']	0	0
1334	YER119C-A	['CAGCATACTGAACGAGAGGC']	['GTCCATCAGACCAAGTACGA']	0	0
1335	YER120W	['ACATCATGGGAATCCGAGGC']	['GCGTCATACCAACATTACGA']	0	0
1336	YER121W	['CCGTTAAGTCACATGAGATC']	['TCTGCGAGAGCAAGAACCGA', 'TCTGCGAGAGAAGAACCGAA']	0	0
1337	YER122C	['CATTGCAGTGAAGTGAGATC', 'CTCCTGTGAAGTGAGATCCG']	['CAGATTGCTAAATGCACCGA']	0	30
1338	YER123W	['GCACTCACTACAGATAGATC']	['ACTGCCTAGCAAGCATGATA']	0	0
1339	YER124C	['CCAGTAGACTAAGCTAGATC']	['GCACACTGAGCCAACTGATA']	0	0
1340	YER128W	['GAGCTGAGTGAATCTTTCTC', 'GAGCTGAGTCAATCTTTCTC']	['CATGATGCAGAAGAGTCCAC']	0	0
1341	YER129W	['CTAGATGACATGCTCTCAAG']	['AGATATGAACCATCGTCCAC']	0	0
1342	YER130C	['ATCCAGCCAGAGTGGTCAAG']	['GGATCATCATCAATGTCCAC']	0	0
1343	YER131W	['ATCAGAGCCACTGCCAGAAG', 'CAGAGCCACTGCCAGAAGCG']	['CAGGCTATTCAATCTGATCC']	0	0
1344	YER132C	['CGCGCATAGATCATCAGAAG']	['AAGATGAGCGAATGTGATCC']	0	0
1345	YER134C	['ATGAGCTGTCTAACGCGACG', 'ATGAGCTGTCTAACGCCACG']	['AGATGATGCACACCATATCC']	0	0
1346	YER135C	['ACTATGAGACGAGATCGACG']	['AGATACTTAACATGAGCGGC']	0	0
1347	YER137C	['CGACGATAGCGCATTACTGG', 'CGAGATAGCGCATTACTGGC']	['ATATTGCTGGAACCTGCGGC']	0	0
1348	YER139C	['ATATGCGGCTACATCCCTGG']	['CAAGAGACGCTAATTGCGGC']	0	0
1349	YER140W	['ATGAGATTCGCCCATCCTGG']	['AACTAGCGTGAAGGATGATC']	0	0
1350	YER141W	['ATCCATCGTGGCTAAGCTGG']	['AAGATGCGGTAACACTGATC', 'AAGATGCAGTAACACTGATC']	0	0
1351	YER142C	['ATTCGATCAGGAGATGTCTG']	['GATGACAGCCCAGACTGATC', 'GATGACAGCCCAACTGATCA']	0	0
1352	YER143W	['TTTCACGCTGCCAGTGTCTG']	['AAGGCTGATGAATGCTGATC']	0	0
1353	YER144C	['ATAACCGAGGTGAAGTGATC']	['GGTATTCCATAATCGCTCTC']	2514	0
1354	YER145C	['TACTGCGAGATACGTGTCTG', 'TACTGCGAGGTACGTGTCTG']	['TAGCACTTCACATACGAGTC']	0	0
1355	YER149C	['CACAAGGTCAGGGCACTCAT']	['AACTGCTCTTAATGTCACGG']	0	0
1356	YER150W	['TAGCTGGCAGTAGCCCTCAT']	['ACATACGTTGCAGCAGACGG']	0	0
1357	YER151C	['TTCATGTCGGCAGTTGCGCT']	['ATAATCGGGCTTAACGACGG']	0	0
1358	YER152C	['GCTATTAGTGCATCATCGCT']	['TAGCATGTTCGACACGACGG', 'TAGCAGTTCGACACGACGGA']	0	0
1359	YER153C	['ATACGGTCTCGCAGATCGCT']	['TACCGCGTTTGAATCGACGG']	0	0
1360	YER154W	['ATCTGTGCGCCAGTATCGCT']	['TAAACATAGCGCCAGGACGG']	0	0
1361	YER155C	['CCTCAGGACAAAGTGATCCA']	['ACCATTAGTTTAAGGGACGG']	0	0
1362	YER156C	['GGGCGATCCAAACATATCCA']	['CAGAGTCGTTTAACTGACGG']	0	0
1363	YER158C	['GGGACTATCACAATACTCCA']	['GGAGCACGATTTACATACGG']	0	0
1364	YER161C	['CCACTTGTGAAAGCTGTAGA']	['TACGAGCGACTCAGATACGG']	0	0
1365	YER162C	['CGCCCAATGCAATTTGTAGA']	['GGCACGTTGTCTAACTACGG']	0	0
1366	YER163C	['GCCGCTAGTACAAGATTAGA']	['ATTAGACCTAGCCACTACGG']	0	0
1367	YER164W	['CGGCATTAGCAATACCGATA']	['GCACTTTACATAGACTACGG']	0	0
1368	YER166W	['GCCATCTAGCAACAGCGATA', 'CATCTAGCAACAGCGATACG']	['TAAGCCCTGGTAAGCTACGG']	0	0
1369	YER167W	['TCACAGGAGCAAGCGCGATA']	['TCTATTAGTGGACAGTACGG']	0	0
1370	YER169W	['GCGGCATCATAATTCTACAC']	['CTCTTTAACTGCCATTACGG']	0	0
1371	YER170W	['CCTGACAGAGAATGGTACAC']	['TACCGCCATGCAGATTACGG']	0	0
1372	YER173W	['ACTAGATACACATGCGTGCC']	['ATATTGATCCGCCGAACCGG']	0	0
1373	YER174C	['CCTCTATAACGATATGTGCC']	['ACTATCATGTGGGTAACCGG']	0	0
1374	YER175C	['AGATGATCCACAGCATTGCC']	['TGATGGATTCCCTACACCGG']	3323	2251
1375	YER176W	['ATATCGAGACCATGCGAGGC']	['AGTATATTGCTACCCACCGG', 'GGCATATTGCTACCCACCGG']	2188	3722
1376	YER177W	['ATCACACTCTGGAAGGAGGC']	['TTGATTGCACGACTCACCGG', 'TTGATTGCACGACTCTCCGG']	579	894
1377	YER178W	['ACCAGTGATATGAATGAGGC']	['CGCCATTTCTGTAAGACCGG']	2293	1976
1378	YER179W	['AGACCTAGACCACATGAGGC']	['GTAAGTCTTTGGAATACCGG']	2461	3107
1379	YER180C	['CAGGTCGATGAATGTAGATC']	['ACGATATAGCGATCTACCGG']	3635	3447
1380	YER181C	['CCAGCATCTATAAGACGATC']	['CCCATGTAGTTAAGTACCGG']	1806	2980
1381	YER182W	['ACATACGTCATAAGCCGATC']	['TAGGCATGTAGCATTACCGG']	2884	3908
1382	YER183C	['AAGTCACTGGAATGCCGATC']	['AGTACAGTGTTTGAACCCGG']	3066	3739
1383	YER184C	['AAGCACATTGTCCTCAAGTC']	['TGAGACGTTCTGTAACCCGG', 'TGAGACGTCTGTAACCCGGA']	2139	2395
1384	YER185W	['CACATAATCGTCCTGAAGTC']	['TCTAGTGACGCATATCCCGG']	2700	3483
1385	YER186C	['CTGATAAGGCTCGTGAAGTC']	['GTATTATTCACATCTCCCGG', 'CGCATCTCCCGGATCGATGA']	1080	1546
1386	YER187W	['ATGCGAAGTCGATTGAAGTC']	['TGCACAGACCTTTAAGCCGG']	2925	3448
1387	YER188W	['TCCATTCGCTGAACGTGATC']	['GGAGCACTTCTAATTCTCTC']	2371	0
1388	YFL001W	['TTTAGCCAGAGCACACGCAG']	['TACGGTAGACCATTGCCGAG']	1420	0
1389	YFL003C	['GACACCTACTTAATACGCAG']	['CATACTTCGACAGATCCGAG']	2007	1374
1390	YFL004W	['AGAGATCACTGACACCGCAG', 'AGAGATCACTGACACCGACG']	['GAAGGCATCGTAACTCCGAG', 'GAAGGCATCGTAACTCAGAT']	1856	10
1391	YFL006W	['ATTATCTACAGCCAGCGCAG']	['TAAATACTGCGTAAGGCGAG', 'GCGTAAGGGATATCGATGAA']	70	25
1392	YFL007W	['ACAAGCGGATCTAATCGCAG']	['TTGACCAAATAACTGGCGAG']	1961	1381
1393	YFL010C	['AGGCACTCACTCTAAGGCAG']	['CCTCCATGTTACTAATCGAG']	2788	0
1394	YFL010W-A	['CGACGTAATCCATCAGGCAG']	['CCAAGATCGGCTAAGTCGAG']	69	0
1395	YFL011W	['GATACACGAGTCACAGGCAG']	['CACTTAGGTGGAATATCGAG']	21	0
1396	YFL012W	['CTATATGGCTAATGAGGCAG']	['AACTTCGGTGAATAGTCGAG']	2929	0
1397	YFL013C	['AACCTCTAAGCATACGGCAG']	['TAAGTACGCCTAACGTCGAG']	2261	1375
1398	YFL013W-A	['TATATTGGACCCAGCGGCAG']	['TACAACACCGTTTGAAGGAG', 'TACAACACCGTTTAGGGGAT']	1863	0
1399	YFL014W	['CTACACTTCTATAAGGGCAG', 'CCACACTTCTATAAGGGCAG']	['CACCCAGACCGATTAAGGAG']	1373	1157
1400	YFL015C	['ATTCACGCCACATTGGGCAG']	['AAGAGCACCTTCCACAGGAG']	104	106
1401	YFL016C	['TCAGAGTAATCATGTGGCAG', 'AGAGTAATCATGTGGCAGCG']	['TACATAGGATCGTACAGGAG']	676	710
1402	YFL018C	['ACTACACCGCTATAATGCAG']	['CCACGATCATCATGCAGGAG', 'CCACGATCATCATCAGGAGA']	0	10
1403	YFL019C	['ACAGACTCCCTAAGATGCAG']	['TATCCCAGCCCATTGAGGAG']	2355	0
1404	YFL020C	['AGCTCACACCTAATATGCAG', 'TACTCACACCTAATATGCAG']	['CAACTTCTCGGGAATAGGAG']	0	450
1405	YFL021W	['ACGACCGTCTAACTATGCAG']	['AACCACTGCGGACATAGGAG']	405	791
1406	YFL023W	['ATATAGCTCCCACATTGCAG']	['ATGACACCCTCGTAACGGAG']	0	11
1407	YFL025C	['CCTTAGTGTGAAGTTTGCAG']	['ATCATTGTCAGTAAGCGGAG']	35	67
1408	YFL026W	['CGATAAGAGTTCGGAATCAG']	['GCCATTCATCTAACGCGGAG', 'GGCATTCATCTAACGCGGAG']	870	628
1409	YFL027C	['CCATCCAGCATAGTAATCAG', 'CCATCCAGCATAGTAATCAC']	['GCTTACAGAGCATATCGGAG']	1764	1541
1410	YFL028C	['CGGGCATCATATTACATCAG']	['CAACCACGACTCTAAGGGAG']	913	752
1411	YFL030W	['GGCTTAACTATCACGATCAG', 'GGCTTAACTATCAGATCAGC']	['TATATGCCGACATTTGGGAG', 'TATATGCCGACATCTGGGAG']	1041	715
1412	YFL031W	['GTGAGCTAATACTCGATCAG']	['CATATCACTCGACATTGGAG']	591	486
1413	YFL032W	['GGAGCCACGACCTATATCAG']	['CGCTTCTAAGGATATTGGAG', 'CGCTTCTAAGGATATTGGAA']	126	190
1414	YFL033C	['GCGACTTACAGCACTATCAG']	['ACCTGTAACCGAGCTTGGAG']	3019	1263
1415	YFL034C-A	['ACAGACTACTAACGGTGATC']	['GATAACGGAGGATAAGTCTC']	0	4663
1416	YFL034W	['TCAGAGGCGTAAGCACTCAG']	['CTTCAAGATTGCGGAATGAG']	65	41
1417	YFL035C-B	['GAGAGCCGATCTAACCTCAG']	['TGCTAAGTCAGCGTAATGAG']	100	89
1418	YFL036W	['GGACCATTTACTAAGCTCAG']	['ACCCGCTACATCTTAATGAG']	0	89
1419	YFL040W	['GGTACACGACGCATTCTCAG', 'GCTACACGACGCATTCTCAG']	['ACCGTGATGCTAATGATGAG', 'ACCGTGATGCTAATGATGAA']	1157	913
1420	YFL041W	['ACACCTACACGATTAGTCAG']	['CGACCGTAACGCTATATGAG']	194	119
1421	YFL042C	['GTAGACCTCACTAACGTCAG']	['ACTTGTTAAGCAGGACTGAG']	0	0
1422	YFL043C	['ACTACAGCCGCTAAGGTCAG', 'ACCCCAGCCGCTAAGGTCAG']	['TTGAACCAGCCCGTACTGAG']	419	443
1423	YFL044C	['TAGACGATGCGCCATGTCAG', 'TAGAGGATGCGCCATGTCCG']	['AATAGCAGATACGGCCTGAG']	1193	1607
1424	YFL046W	['GACCCTTAACTCAGATTCAG']	['TCCACGGGATACAGTCTGAG', 'ATACAGTGATATCGATGAAT']	2290	2677
1425	YFL047W	['ACCAGTATGTGGAAGTTCAG']	['CGTAACGTATGCTAAGTGAG']	0	2744
1426	YFL048C	['AACCACCGAGTACAGTTCAG']	['ATAGACGACTCCACAGTGAG']	271	243
1427	YFL049W	['CGACTAGCATGACATTTCAG']	['CACCGCAGACGATTAGTGAG']	90	61
1428	YFL050C	['CCTAACCGGAGATATTTCAG']	['CACCTATCAGGAGACGTGAG']	239	0
1429	YFL051C	['ACAGCAGCACGAGCTTTCAG']	['CCAAACAACCGATTCGTGAG']	51	111
1430	YFL052W	['AGCTAAGCCCGACGTTTCAG']	['CATTCAGTTACAGAGGTGAG']	129	144
1431	YFL053W	['ACCCTACATGGGATGAAGAG']	['TATGCTCTAAGCCCGGTGAG']	163	135
1432	YFL054C	['CCGGTAACTTCGTATAAGAG']	['ATACCTGAGTAACTGGTGAG']	266	0
1433	YFL055W	['CTCCTAATGTACGCTAAGAG']	['AACACTCGTTGGAATGTGAG']	192	267
1434	YFL056C	['ACTGCCATACGAGGTAAGAG']	['CGGTAGTAATCATCTGTGAG']	389	329
1435	YFL063W	['ACCGATGACAGTTCACAGAG']	['CAACCCACCGTGTAATTGAG']	2283	0
1436	YFR001W	['CGCTACATATACCTACAGAG']	['CTCCGTTGAATCCCATTGAG']	32	74
1437	YFR006W	['CGATACTCCAGCAGTCAGAG', 'CGATACTCCAGCAGTCAGAC']	['CTAGTCGAGTAATCGTTGAG']	0	105
1438	YFR007W	['AGGGTAACGTACATTCAGAG']	['CCACCGGATACACTGTTGAG']	631	550
1439	YFR008W	['CCGACACTATGCTAAGAGAG']	['GCCGTGACATCATATTTGAG']	69	0
1440	YFR009W	['CATCAGGACCGTACAGAGAG']	['GCGCCATTAGACTCAAATAG']	2379	3295
1441	YFR010W	['CTCAGGCATTAAGTAGAGAG']	['ACAGACACCTTGCTCAATAG']	48	0
1442	YFR011C	['GCGAGCCAGGTCATATTCTG', 'GCGAGCCAGGTCATATTCGC']	['ACAGGCATCTTGACTAAGTG']	0	4010
1443	YFR012W	['CGAGCTAGTACATACGAGAG']	['GCACGCAGTAGAGCTAATAG']	116	0
1444	YFR013W	['TACTTTGAGAGGACGTTCTG']	['AACCTCCAGTCGGGTAAGTG']	2703	3033
1445	YFR014C	['TTCTTACACACCCAGGAGAG']	['TAGATAGCCAGCCACCATAG']	83	129
1446	YFR015C	['CCCATCCAGTTGAATGAGAG']	['CGTTACATACTCAGCCATAG']	0	151
1447	YFR016C	['TAACTGGACCTAAGTGAGAG', 'TAACTGGACCTAAGTGAGAC']	['AGACGACTAGCACGCCATAG', 'AGACGACTAGCACGCCATGA']	54	30
1448	YFR017C	['ACCGTACAGCCATTTGAGAG']	['TAACCGATACGACTCCATAG', 'TAACCGATACGACTCTATAG']	68	105
1449	YFR018C	['TAGATCCCGACCAGCTAGAG']	['AGAGACGAGGCATTCCATAG']	180	65
1450	YFR019W	['CATTGCATGTAAGGCTAGAG', 'CATTGCATGTGGCTAGAGCG']	['GCCTTATACTACACGCATAG']	0	264
1451	YFR020W	['ACACTGAGCTAATGCTAGAG']	['TAGGTCAGCCCATCGCATAG']	0	0
1452	YFR021W	['CCGTTAAGCCCATTGTAGAG', 'GCGTTAAGCCCATTGTAGAG']	['CCTTCTTTAACACGGCATAG']	65	90
1453	YFR022W	['CACTTACAGTCAGCTTAGAG']	['GGATTCACATGACTGCATAG']	46	41
1454	YFR023W	['TAGTAGCCCATCCGAACGAG']	['ACATGGCCTACATTGCATAG']	152	242
1455	YFR024C	['CCTGCACTATACTTAACGAG']	['GACGTGCGACCAGATCATAG']	2645	3939
1456	YFR024C-A	['TATGAGTCGCCACACACGAG']	['AGCCAGCTAGTGTAAGATAG']	0	138
1457	YFR025C	['ATTTAGGCACCCGACACGAG', 'ATTTAGGCACCCGACAGAGC']	['GACTAGCGATGACCAGATAG', 'GACAGCGATGCCAGATAGAT']	0	0
1458	YFR026C	['TGACACGATTACCATACGAG']	['ACGCGACGATCACGAGATAG']	63	69
1459	YFR030W	['TAACGGACTCTAATCCCGAG', 'TAACGGACTCTAATCCCAGC']	['ACGCATGACCCATTCGATAG', 'ACGTATGACCCATTCGATAG']	0	1587
1460	YFR031C-A	['ATAGCGAGCCTAATGCCGAG']	['CTTATGCGGACATTGGATAG']	22	0
1461	YFR032C	['GACTACCAGGCACGTTGATC']	['GTACGATGACCATACGTCTC', 'GTACGATGACCATACGTCTA']	0	4249
1462	YFR032C-A	['GCTGAACGACTCCGAATATC']	['TTGCTACCGACAGTGGTCTC']	0	1460
1463	YFR033C	['GCGGACACTTTACACATATC']	['TCACCAGGACGATATGTCTC']	7	3120
1464	YFR034C	['GGTAACAGTCGAGACATATC']	['AGGACCCTGTGAACTGTCTC']	117	2642
1465	YFR035C	['GAGTAGTGACCACCCATATC']	['CACGACGGTCTAATTGTCTC']	0	2822
1466	YFR036W	['GGACCATGACTAAGCATATC']	['GGCCAGTAAGTGTAATTCTC']	1189	4620
1467	YFR038W	['GGGACGATCACATTCCTATC', 'GGGACGATCACCTCTATCCG']	['TCAGTGGACACAGCGTTCTC', 'CACAGCGTTATCATCGATGA']	3151	4400
1468	YFR039C	['GACCGTGCATAACTTCTATC', 'CCGTGCATAACTTCTATCCG']	['GAGCAGTCCCTTAATTTCTC', 'GACAGTCCCTTATTTCTCAT']	157	0
1469	YFR040W	['CCGACCGTATAAGTTCTATC']	['CATGACAGATTGGACAAGTC']	1006	0
1470	YFR041C	['TTGACCTAACGCACAGTATC', 'TTGACCCTACGCACAGATCC']	['AGAGAGACGTTGCCCAAGTC']	2455	2189
1471	YFR043C	['ACACAGGCATGGAATGTATC', 'ACACAGGCAGGAATGTATCC']	['AATCGACAGGGAGACCAGTC']	0	3012
1472	YFR044C	['GATCGTACTCACCATGTATC']	['AGAGACGACCTAAGCCAGTC']	3056	3717
1473	YFR045W	['AGGGACCATAGACCATTATC']	['TGAGTACACCTACATCAGTC']	2976	4630
1474	YFR046C	['GCGGGCTATACATCATTATC']	['AGTACAGTCACCATTCAGTC']	2882	5015
1475	YFR047C	['GGACGTAAGCGCATATTATC']	['ATGCTACAGGCACCAGAGTC']	2459	3625
1476	YFR048W	['CCGTCATAGACATGCTTATC']	['CCCTATTTAAGCAGAGAGTC']	252	971
1477	YFR049W	['GACCATGCCATACAGTTATC']	['CCTAATCTCACAGTAGAGTC']	0	4105
1478	YFR053C	['ATGACAAGAGGGTCGAACTC']	['GCCTAAGTCGTAATTGAGTC']	2841	0
1479	YFR054C	['GATCTAACGCACGGGAACTC']	['CTACAGATACGGACATAGTC']	2	0
1480	YFR055W	['AGAGGCCATCTCGTGAACTC', 'AGAGGCTATCTCGTGACTCC']	['CCGTATTCTGAAGCATAGTC']	0	4011
1481	YFR056C	['CCGTAGCACAGATATAACTC']	['GCTACCCTTGAATCATAGTC']	3144	3407
1482	YFR057W	['CCACCAGGGTAATTTAACTC', 'CCACCAGGTATTTAACTCCG']	['GGTATCCTAAGACCCTAGTC']	0	0
1483	YGL002W	['CCCAGGGTAGAATAGGATAC']	['CCTACGGAGGTCCATGTTTG', 'CGTCCATGTTTCATCGATGA']	2983	0
1484	YGL003C	['CCAGGATTAGAACCTACTAC']	['CACCCGAGTTACGATCAAAT']	2749	240
1485	YGL004C	['CAGGAACCCTAATTCAGTAC']	['CCGAGACCTTATCAGGAAAT']	0	2127
1486	YGL005C	['CCAGATTACGAACGAGGTAC', 'CCAGTTTACGAACGAGGTAC']	['CGACCCGACTTCTATGAAAT', 'CGACCCGACTCTATGAAATA']	2513	0
1487	YGL006W	['CCTGATTTAGAAGAGGGTAC']	['CACCCGGAGATTGAGTAAAT']	1776	193
1488	YGL007W	['CCTAGACCCGAATTATGTAC']	['CGCGAATACGTTTGTCCAAT', 'CGTTTGTCAATATCGATGAA']	2097	1
1489	YGL010W	['CCGGGTAATGAATGATAACC']	['CCCGGACGATGTTCTATAAT', 'CCCGGACGATGTTCTATATC']	3212	1193
1490	YGL012W	['CGACGTTTAGAACTATCACC']	['CCGCCCGTTTGCATAAATAT', 'CCGCCCGTTTCATAAATATA']	1626	0
1491	YGL013C	['CCGTTATACGAATATCGACC']	['CCGACCGGACTATTAGATAT']	0	2213
1492	YGL014W	['CCGTATGAATAACAGGGACC']	['CGACCCTATCGACGTTATAT']	0	0
1493	YGL015C	['CTTCAAAGATAAGTGGACCC']	['CCCGGAGTCTACTATACTAT']	102	0
1494	YGL016W	['CGCTTCAAGGTAATTTAGCC', 'CGCTTCAAGTAATTAGCCCG']	['CGAGTCGGACGATACCCTAT']	3	60
1495	YGL017W	['CCATCGTTTAGAAGTTTGCC']	['CAACTACGTCTATACGGACT']	59	82
1496	YGL019W	['CCTCAAAGAAGATAGGGTCC', 'TCAAAGAAGATAGGGTCCCG']	['CCCGGTAGTCTCATATTACT']	1	0
1497	YGL020C	['CCGGTTTGAGAATATCTTCC', 'CCGGTTTGAGAATATCTTCT']	['CTAGTCAGGATTGGTAACCT']	10290	6334
1498	YGL021W	['CCGGCTCTATAATAAGTTCC']	['CACGGTACTTCAGATTTCCT']	5143	8188
1499	YGL023C	['CCGGGAATGTAACGCAAAGC']	['CGGACTGGGACCTATATTCT']	7	11
1500	YGL024W	['CCGTTAAGAGGAATGTAAGC']	['CTCTTGGGACGAGTAGTTCT']	0	24
1501	YGL025C	['CCCTATAACCTAAGAGTAGC']	['CTACTCTAGGTTAGGGCAGT']	0	9
1502	YGL026C	['CAGAGTAAGTAACGGTTCGC']	['CGGGAGGATTTATACTCAGT']	111	22
1503	YGL027C	['CCATTATTGGAAGGTTAGGC', 'CCATTATTTGGAAGGTTAGG']	['CCTTTCGTAGATAGGAGAGT']	354	476
1504	YGL028C	['CATGTTAGGGAACTTTAGGC', 'TGTTAGGGAACTTTAGGCCG']	['CTCTATTAGTCGAGGGTAGT']	37	49
1505	YGL029W	['CAATACCTTGGAAGTCGGGC']	['CTGTACGTCGGAGACTTAGT']	2863	4022
1506	YGL031C	['CCAAACAAGGAAGTCGTGGC']	['CACGTTAGGTCAGTTATCGT']	249	0
1507	YGL032C	['CTTAAAGACGCGGGAACTGC']	['CGAAACAAATCACCTGTCGT']	1305	1980
1508	YGL033W	['CCGACTTTAACATTTCGTGC', 'CCGATTTTAACATTTCGTGC']	['CCCTTGAGTCGAGTTCAGGT']	935	1235
1509	YGL034C	['CAACTTTACCGAATAGGTGC', 'CAACTTTCCGAATAGGTGCC']	['CTTATCTGAGTTAGGACGGT', 'AGTTAGGACTTATCGATGAA']	0	2051
1510	YGL035C	['CCACGAGACGTTTCTAAATC']	['CTTAGTGCTAGAGTTACGGT']	156	0
1511	YGL036W	['CGGTACGAGTAACTTTGATC', 'CGGTCGAGTAACTTTGATCC']	['CACCTCGTTATAGGAGTGGT']	0	2443
1512	YGL037C	['CCGGCTAGTTAATTTGACTC']	['CCTCGATCCCGATTTGTGGT', 'CCTCGATCCCGTTTGTGGTA']	812	0
1513	YGL038C	['CAAAGTACGTTGAAGGAGTC']	['CGCGGATTTAGACTATTGGT']	0	0
1514	YGL039W	['CTAGAAACAGAAGGGTCGTC']	['CACCGATTGTACGATTTGGT']	1697	2444
1515	YGL041C	['CCAACAAACTAAGGTGTGTC']	['CAACCCTTAGGATGTAGTGT']	0	1171
1516	YGL042C	['CCGGCTTATTAACCATTGTC', 'CCGGCTTATTAACCATGTCC']	['CGATACCTGTACCTAGTTGT']	0	405
1517	YGL043W	['CGGACCAGTCTCGTAAATTC']	['CCCTAGCTTCGAGTGGTTGT', 'CCCTAGCTTCGAGTGTTTGA']	469	0
1518	YGL045W	['CACCAGGTTGTCGAAACTTC', 'CACCAGGTTGTTGAAACTTC']	['CCGTCAGACTGGCCGTAATT']	1130	1511
1519	YGL046W	['CTTGAAGAGGGCGTAATTTC']	['CCTGCTTACGGATTGGGATT']	138	197
1520	YGL049C	['CCGGATGTTGAACTAGAAAG']	['CTTGCTAGGCGTTAGGACTT']	989	111
1521	YGL050W	['CCGGACTGTTAAGATAGAAG']	['CTACCGTGGAGATTGGACTT']	1019	1723
1522	YGL051W	['CCGATGTAACTCCTACTAAG']	['CCCGGTGTGAGATTTGCCTT', 'CCCGGTGTGAGATTTGCCTA']	1221	0
1523	YGL053W	['CCTACCACGTAAGTTATCAG', 'TACCACGTAAGTTATCAGCG']	['CCTATCGTCGTAGAGTCCTT']	688	1177
1524	YGL054C	['CCCACTACGGTAACTGATAG', 'CCTACTACGGTAACTGATAG']	['CCTATCGGGTAGTAGAGCTT']	990	58
1525	YGL056C	['CCGGGTCATTAAGTATCTAG']	['CTAGGGCTTAGATCGGTCTT']	0	0
1526	YGL057C	['CGCTTACTTACATACCGTAG']	['CCCTTGATGGGACTGTAGTT']	1768	2967
1527	YGL058W	['CCATCTTCGTAAGGGCGTAG']	['CCTATACGGCTTTGCACGTT']	0	0
1528	YGL059W	['CCCGATTCATTAAGTGGTAG']	['CCTAGCGTAGTATTGACGTT', 'CCTAGCGTAGTATTGACGAT']	1391	0
1529	YGL060W	['CGTAACATCCCATTTGGTAG']	['CGCAGTCTCCGATTTACGTT']	176	3465
1530	YGL062W	['CATCTCCGGTAAGGGATTAG']	['CACGTTTCATGGTAGAGGTT']	2305	3421
1531	YGL063W	['CTACCACGATACCTAGTTAG']	['CGAGCCTTGACTTCAGGGTT']	1603	1000
1532	YGL064C	['CACTACGGACGACGTGTTAG']	['CACTTCTGACTAGGTGGGTT']	538	732
1533	YGL066W	['CCTACCAGTTGTGAGAAACG']	['CAACCACTCCGGTATATGTT']	0	0
1534	YGL067W	['CCATTTAAGTGGGATGAACG']	['CTCGCGTAGGTTAGACTGTT']	1635	2490
1535	YGL070C	['CCATCTTAGTAACGTGGACG']	['CACTTGAGGTTGCGGAATTT']	0	0
1536	YGL071W	['CTATCGGATTAAGGTGTACG']	['CGAGCCCGTTGCTATAATTT']	21	19
1537	YGL072C	['CATTAACGTGTTGGAAGCCG']	['CCGGAAGGATGTTTGCATTT']	737	1826
1538	YGL076C	['CGCAAAGAATTAAGTTGGCG']	['CCTGTTAGCGGAGTGCCTTT']	0	0
1539	YGL077C	['CCATAGGTTTAACGCTTGCG', 'CCATAGGTTTACCGCTTGCG']	['CATGACGGGTGACGTTCTTT']	4028	7344
1540	YGL078C	['CAATACTGGTTAAGGGATCG']	['CCCTGATGGTTAGAGAGTTT']	671	0
1541	YGL079W	['CCCTGAGTGTAAGGTTATCG']	['CCCTATGGGTCGATGCGTTT', 'CCCTATGGGTCGATGCGTAT']	1975	2310
1542	YGL080W	['CCGGCATTTACATTAGTTCG', 'CCGGCATTTACATTATGTTC']	['CAGCGTCGTCGAGTTCGTTT', 'CACGTCGTCGAGTTCGTTTA']	2082	0
1543	YGL081W	['CCGCACTACGTTTAATCAGG']	['CTACTTCGGCTGCGAGGTTT']	26	0
1544	YGL082W	['CCAGACGCTTTAATTGGAGG', 'CCAGACGTTTTAATTGGACG']	['CAGCGGTATCGACTCGGTTT']	838	1199
1545	YGL083W	['CCTCAGTTGTAAGGTATAGG']	['CAGACTGGATTACGTGGTTT']	2992	101
1546	YGL084C	['CGCCTTACACGATTTATAGG', 'CCTTACACGATTTATAGGCG']	['CCAGCCCTTGGAGTGTGTTT']	19	50
1547	YGL085W	['CCTTCTTAGAGATGGTTAGG']	['GCCCGTGGACAAACTTCAAA']	1162	1597
1548	YGL086W	['CACCTGGAGTTAATGTTAGG']	['GGGTGCCTCCCAACAAGAAA']	3304	3788
1549	YGL087C	['CGCAGTATCTTTAAGTTCGG', 'CGCAGTATCTTTAAGTTCCG']	['GTTTGCCGCCAACAACGAAA']	3	0
1550	YGL088W	['CTCAGAGTCTTTAAGTAGGG']	['GTCCGCCGGGCAAACATAAA']	1877	2975
1551	YGL089C	['CTTACTATTAGAGCGTAGGG']	['GTGTGTCACCAAACCCTAAA']	1683	2789
1552	YGL090W	['CCTTACGGTTAATGAGATGG']	['GCCCGGAGCCCAAATGTAAA']	1278	804
1553	YGL094C	['CAACTTCCGGTAATATCCTG']	['GGCCTCCTCCAATTAAAGAA']	2434	0
1554	YGL095C	['CAAGATACGTTTCCGAAGTG', 'CAAGGTACGTTTCCGAAGTG']	['GCCCTGCCGAAACGTAAGAA']	0	3
1555	YGL096W	['CGGCAGGTTGTACCAATTTG']	['GCCGCCGTAACAACGTAGAA']	1195	1829
1556	YGL101W	['GCCTATTTCAAACGAGGGAA', 'CTATTTCAAACGAGGGAACG']	['GCGGGCACCTTATTATACCT', 'GCGGCACCTTATATACCTAT']	0	0
1557	YGL104C	['GCCGGGACGAAATTCACTAA']	['GGGACGGACTTCATTCTCCT', 'GTCTCGGACTTCATTCTCCT']	0	0
1558	YGL105W	['GCTTCCTAGAAAGGGACTAA']	['GGTTATACTTCACTACCGCT']	502	699
1559	YGL107C	['GCCTTGACGAAATACCCTAA']	['GGGTCATTTATACCGAGTCT', 'GATACCGAGTCTATCGATGA']	0	3087
1560	YGL108C	['GGCTTAATCAAACCCGCTAA']	['GTTGACCCTCTAGGACTTCT']	0	0
1561	YGL109W	['GGGCACCCGAAATACTCTAA']	['GCACAACAAAGACCGTTTCT']	3	4904
1562	YGL110C	['GCGACCCAGAAACCGTGTAA', 'GCGACCCAGAAATCGTGTAA']	['GACCCTGACGTTTGCTAAGT']	0	39
1563	YGL114W	['GCCAGTCCGAAACTTTAACA']	['GGTATATCTTCACCCTACGT']	3875	3493
1564	YGL115W	['GGCTAACCGAAACCGTGACA']	['GAATACGTTATCAGGGTCGT']	0	0
1565	YGL117W	['GGGACAATGAAACCCTTCCA']	['GTCATAGCCGACCCTTAGGT']	0	4260
1566	YGL118C	['GGACCCACTAAACGGTATCA']	['GTAGTAGTTAGACTCCTGGT', 'GTAGTAGTTAGACTCCTGGA']	0	0
1567	YGL121C	['GGCTCTAACCAACCGGAAGA']	['GAGGGCCTATTCCTTCCATT']	3013	4421
1568	YGL124C	['GGTCGAACCCAATACTACGA']	['GGGAGTATCCTCTTCCACTT']	2206	4509
1569	YGL125W	['GTTACAACCAAACTGGCCGA']	['GACCGTGTCGTCAGGTACTT']	27	4361
1570	YGL126W	['GGTAACACCCAACTTAGCGA', 'GGTAACACCCACTTAGCGCG']	['GGGCCTTACTGACTACTCTT']	2756	4185
1571	YGL127C	['GGTTCACCCACCAAAGAGGA']	['GGGACGCCTTTCACTGTCTT']	0	727
1572	YGL129C	['GCTCCCGTTAAACCTTATGA']	['GCTACGGTTAGACTTGCGTT']	0	0
1573	YGL131C	['GGATAGTCCCAACCCTAATA']	['GATTACTGGATACGGTCGTT']	0	0
1574	YGL132W	['GGCCGACTCCAACTTTAATA']	['GAATGCCGGTTCACCTTGTT']	0	0
1575	YGL133W	['GCGGCGTTAAGACCAAACTA']	['GACGGCGTTCGACTCTTGTT']	0	0
1576	YGL135W	['GGTGTACCTCCAACTTACTA']	['GAACGTCGCGGACTTGATTT']	0	0
1577	YGL136C	['GGTTTATCCCAATCGACCTA', 'TTTATCCCAATCGACCTACG']	['GAAGGATCGTTCGGCACTTT']	3	0
1578	YGL138C	['GAACTACCTCCAAGGGTCTA']	['GAACCCTCCGTATATGCTTT', 'GAACCCTCCGTATATGCTTA']	0	0
1579	YGL139W	['GGCCGGGCAATACGAAATTA', 'CCGGGCAATACGAAATTACG']	['GAGGACGGTCGTATATCTTT']	0	0
1580	YGL140C	['GCGCGAACTTTACCCAATTA', 'GCGAACTTTACCCAATTACG']	['GACGGCCCTGGATTCTGTTT']	0	0
1581	YGL141W	['GCTCTAGGTAAACACCCTTA', 'TCTAGGTAAACACCTTACGT']	['TGTCCCGGCAAACACGGAAA']	0	0
1582	YGL143C	['GGTCAACCAGTCCTGTAAAC', 'TCAACCAGTCCTGTAAACCG']	['TCCCTAACCAAAGTGGGCAA']	0	0
1583	YGL144C	['GCTCCCACAGTAAGTTAAAC']	['TTCCGTTGAACAAGGGAGAA']	0	0
1584	YGL146C	['GCGGAACACTTCTTAAACAC']	['TCGCCCTAGAAACACGGGAA', 'TCCCCCTAGAAACACGGGAA']	0	0
1585	YGL147C	['GGTAACGAAGAATCCGCCAC']	['TCCGGGAGAACAACCCTGAA', 'TCCGGGAGAACAACTCTGAA']	0	0
1586	YGL148W	['GAAGAGTTATCAACCGGGAC']	['TGTTAAACCAACGGCCTACA']	0	0
1587	YGL149W	['GGCACTTTAGAACCTCTTAC']	['TTACCGGAGAAAGGAGCCCA']	0	0
1588	YGL151W	['GAAGACCATTCGTTACAACC']	['TAATTCTGGACAACCGGGTA', 'TAATTCTGGCAACCGGGTAA']	0	0
1589	YGL152C	['GCTATACAGGAACCTTAACC']	['TTTCTGAAGGAAGGGCAAAC']	0	0
1590	YGL153W	['GGGTAGACACCAGTAACACC']	['TCAGGCGAATAACCGGGAAC']	0	0
1591	YGL154C	['GGAGGATACTAACCTACACC']	['TTACGACCAGAACGGGACAC']	0	0
1592	YGL156W	['GGAAGGTGTATCAACTTACC']	['TTATGGGAACCAGGACCACC']	0	0
1593	YGL157W	['GAAGGCTGACGAAGTTTACC']	['TATAACGGAGCCGAAGGACC']	0	0
1594	YGL158W	['GGGACATTATCCAGAAACCC', 'GGGACATTATTCAGAAACCC']	['TAAGACGCCCGAAGTGTACC', 'TAAGACCCCCGAAGTGTACC']	0	0
1595	YGL159W	['GTAATACACTTCAAGGACCC']	['TAAGGGTTACGAACATCGCC']	0	0
1596	YGL160W	['GGGACATTCCTAATAACGCC']	['TAACTAATCCGAAGCGGTCC']	0	0
1597	YGL161C	['GAGGTATATTAACCCACTCC']	['TATACCACGGCGAAGGTTCC']	0	0
1598	YGL162W	['GAGTTAGGGACACTACCTCC', 'GAGTTGGACACTACCTCCCG']	['TTTACGAGGACATACCGGGC']	0	0
1599	YGL163C	['GAAGGTACTCGAACTATTCC', 'AGGTACTCGAACTATTCCCG']	['TTAACCCGCGTGGAACTTGC']	0	0
1600	YGL164C	['GGGATATAACTAAGGCTTCC']	['TTTAGTAGGACACCGGCCTC']	0	0
1601	YGL165C	['GTACACGACCTAATTGTTCC']	['TAACTGGTCGGAATTAGGTC']	0	0
1602	YGL166W	['GGAGTACACTAACCCTAAGC']	['TTACTACGGACAGGACGGTC']	0	0
1603	YGL167C	['GGGTTCCATACCATTAACTC']	['TAAGTGGGACTAAGGTCTTC', 'TAAGTGGACTAAGGTCTTCA']	0	0
1604	YGL168W	['GGGTTGCACCTAACTTACTC']	['TATGGAGACCTACCCGGTTC']	0	0
1605	YGL170C	['GGTTAAGTGACATTACCGTC', 'GGTTAATGACATTACCGTCC']	['TACCTAGTAGTAACGGCGAG']	0	0
1606	YGL173C	['GGGTCATATTAACTCCCTTC']	['TATACTTGCGTAACGGGCCG']	0	0
1607	YGL174W	['GTCCCTTACCACAGAGAAAG']	['TAGACCTTCCTAAGTTGCCG']	0	0
1608	YGL175C	['GAGCACCCAGGTTCCTAAAG']	['TAATACTCCGTAAGACCGCG']	0	0
1609	YGL176C	['GGTACGGACATCCTTAGAAG']	['TATTTATTCCCAGGGCGGCG']	0	0
1610	YGL177W	['GTGATAACCTTAACTCCCAG']	['TATTACTTACCACGCGGGCG']	0	0
1611	YGL179C	['GTAACTTGACGTAACTGGAG']	['TATTAGGTACGCCCACCAGG']	0	0
1612	YGL180W	['GAATAGGCGGTAACTCTTAG', 'GATAGGCGGTAACTCTTCGT']	['TACTACCGTACAGTTCCAGG']	0	0
1613	YGL181W	['GGTTATTATCACTACCCACG']	['TTGGGACCCTCCATACTAGG']	0	0
1614	YGL194C	['TACTGGACGGCACGGTTTAT']	['AACGGTTGCTAATGTTTCCG']	138	0
1615	YGL195W	['TAGGTGAGTCCACGTACCCT']	['AAAGGGCTCTTAATCCCGCG', 'AAAGGGCTCTTAATCCCGAT']	0	0
1616	YGL196W	['TTTACGGTGCGACGAGTCCT', 'TTTACGGCGCGACGAGTCCT']	['AAAGGAAGCGGTTCTAATCG']	316	0
1617	YGL197W	['TAGTACGTCCGGCAGTTCCT']	['ACCATAGTTTAACGAGGTCG']	559	0
1618	YGL198W	['TTTGACCCTCGACGTTGGCT']	['AACCACTCTTTAACGTGAGG']	552	0
1619	YGL199C	['TTTAGTCCGCGACGGGATCT']	['AATTCCGACGCACGGTTAGG']	2606	6838
1620	YGL200C	['TTTCTAGCCCGAGTGGGTCT']	['AGTTCACGACGATTACCCGG']	0	0
1621	YGL202W	['TTAACCGACTGTGCCTAAGT', 'AACCGACTGTGCCTAAGTCG']	['ATACTACCTTCCAGGGTGGG', 'ATACTACCTTTCAGGGTGGG']	0	2518
1622	YGL203C	['TCTTAACCGCGATTCGTAGT']	['AAACCTTTAGGAGAGTCTGG']	0	2515
1623	YGL205W	['TTTCATAGGGCCGGACACGT', 'TCATAGGGCCGGACACGTCG']	['AACCCTGTTTAATGGTGTGG']	0	559
1624	YGL206C	['TAACTCGGCCTAGTGGACGT']	['ACCTTGGTTGTAAGTACGTG']	0	0
1625	YGL208W	['TATTAGGCTGGACGACCCGT']	['ATTCTACCCGGAGGACGTTG']	1997	0
1626	YGL209W	['TATAGGTCCCGATACGCCGT']	['ACCCTTTGAGGAGCGGTAAT']	2443	3898
1627	YGL210W	['TAGTGACTTAGACCCTCCGT', 'GTGACTTAGACCCTCCGTCG']	['AGGGTAGTCCACTTTCCCAT']	0	138
1628	YGL211W	['TAATGCCGACTTTACCGCGT']	['AATTTCCCGTCAGGGCGGAT']	1804	2242
1629	YGL212W	['TAAACTTCCGGGAGATGCGT', 'AACTTCCGGGAGATGCGTCG']	['AACGTACCGGCAGTTTGGAT']	0	1173
1630	YGL213C	['TGAGTTACCCTACCTATCGT']	['AGGTTCCTTACACGCTTACT']	1688	3595
1631	YGL214W	['TTTAGCCGCCGATGGTTCGT', 'TTTAGCCGCCGAGGTTCGTC']	['ATAGTGGTTCACCCGGACCT']	3	0
1632	YGL215W	['TATAGTTCGGGCCATACGGT', 'TAGTTCGGGCCTACGGTCGT']	['AATTTAGGTGCGACCGCCCT']	1806	2240
1633	YGL216W	['TAAGGCGTCGTCACTACGGT']	['AATGGTAGGTGACCCTCCCT']	1979	0
1634	YGL217C	['TATTTCTCTAGCGGCCCGGT']	['AACAGTTACCGAGGGTTGCT']	1741	6630
1635	YGL218W	['TACTCCGTTCGAGGATCGGT', 'TACTCCGTTCGAGGATCGGG']	['AGGTTTACTACCCGTCATCT']	3664	3663
1636	YGL219C	['TTCTATCTCCGACGGTGGGT']	['AGGATTACGTTCACCCTTCT']	90	73
1637	YGL220W	['TACCGCTTTAGATAGGTGGT', 'TACCGCTTTAGATAGGTGGC']	['AATTGGAGGGCACCCGTTCT']	0	0
1638	YGL221C	['TTACCCTGCGGACTAGGTGT']	['AGGTTACTCCGATAGCCCGT']	1940	3186
1639	YGL222C	['TCGTACTGGAGACCGTTTGT']	['ACGACTTTACGACTATCCGT', 'ACGACTTTACGACTATCTGT']	1680	3262
1640	YGL223C	['TACTCTGGCCGACGGTTTGT']	['ATTGTTTCGAGACCCGGCGT', 'ATTGTTCCGAGACCCGGCGT']	0	0
1641	YGL224C	['TGAGTACCCGTCCGGTCATT', 'AGTACCCGTCCGGTCATTCG']	['ATTAGGCCGTTCACCGTCGT']	0	0
1642	YGL226C-A	['TTACTTGCCCGAGCCGGATT']	['ACGGTGACTTACCCTCAGGT']	161	32
1643	YGL226W	['TCCTTTCGGCGATAGGGATT']	['ATTACCGTTAGAGGCTAGGT']	0	3861
1644	YGL227W	['TACTACCCTGGAGTGGGATT', 'TACTACCCTGGAGGGATTCG']	['ATTTAGTTCCGAGCGCCGGT']	0	1719
1645	YGL228W	['TTTGTGCCCGGACCCTGATT', 'TGTGCCCGGACCCTGATTCG']	['AAACTCTCTTGAGGGCCGGT']	1453	11
1646	YGL229C	['TTGGGTTCACGGCTCCACTT']	['ACGCTTACGCGACTTTCGGT']	0	3033
1647	YGL230C	['TGGGTAGCAGTCCCGTACTT', 'TGGGTAGCAGTCCCGTACTC']	['ATCCCGGTTGCAGTTTCGGT', 'TGCAGTTTCGGAATCGATGA']	0	0
1648	YGL231C	['TGGTAGACGGTCCTCACCTT', 'GTAGACGGTCCTCACCTTCG']	['ACTATTTGGGTACACTGGGT']	0	4243
1649	YGL232W	['TGTCGAGGCTACCGTACCTT', 'TCGAGGCTACCGTACCTTCG']	['ACTACCGGCTACGACTTGGT']	2560	0
1650	YGL234W	['TACTTACGGTGGGCACGCTT', 'CTTACGGTGGGCACGCTTCG']	['ACCGTTCGGAGATTCGTTGT']	0	0
1651	YGL235W	['TTGTACCGGCTTCCAGGCTT']	['ATCTTTCGCGGACCGGGATT']	1735	6242
1652	YGL236C	['TTCACGTCGGGACTAGGCTT']	['AGACCGGGTTCATGGTTATT']	0	237
1653	YGL237C	['TATTAGTGCGGACCCGGCTT']	['ACCCGAGGAGCGTTAGACTT']	1	0
1654	YGL240W	['TTCTACCGTCGGAGGCAGTT', 'CTACCGTCGGAGGCAGTTCG']	['AAACGGTCCTTCATTCGCTT']	49	1753
1655	YGL241W	['TTACCTTGCGGGCCAGAGTT', 'TTTCCTTGCGGGCCAGAGTT']	['AATTTCTAGTCACCGGGCTT']	963	3747
1656	YGL242C	['TCGTACTAGGTATCGGAGTT']	['AATTGCCCTGGACGGGTCTT']	3146	3323
1657	YGL243W	['TTTGTGAGCCCGCCCTAGTT']	['AAGTCCTACTACCGTGTCTT']	2043	4339
1658	YGL244W	['TTTAGTGTCCGCGCCACGTT']	['ACCCGTTATGGAGGTGTCTT']	1022	183
1659	YGL246C	['TTACTTGGGCGATCCGCGTT']	['ATCCGTAGGTGACGTTAGTT']	148	56
1660	YGL248W	['TAAGTCTCCCTAGCTCGGTT']	['AATTCTCCGTCGAGGGCGTT']	2263	259
1661	YGL249W	['TATTCTCCGTGACGCGGGTT']	['AAGTCAGGGTTCAGTTCGTT']	0	4515
1662	YGL250W	['TGATTCCCTCGACCGTGGTT']	['AACTCCTTGGTAGCGAGGTT']	15	7646
1663	YGL251C	['TCTACCTCGTGACGGGTGTT']	['AACTTTCCTGGAGTGAGGTT']	1055	0
1664	YGL252C	['TTCTGAGGCCGAGGTCCTTT']	['AATTCACACCGCCGAGGGTT']	2152	2282
1665	YGL253W	['AGAGGGACCCAACTTTCCGA']	['ACTCCTTTCGGATGAGGGTT']	3051	4747
1666	YGL254W	['ACGGTATGTAAACCTACGGA']	['ACTCTCTTGGGATACGGGTT']	0	3589
1667	YGL255W	['AACCTCTGTAAACTTCGGGA']	['ACGACTGGTTCATTCGGGTT']	1	3817
1668	YGL256W	['ACCCTGGTTAAATTGGTGGA']	['AAGCCTCCGTTCACTGGGTT']	2329	3252
1669	YGL257C	['AAGAGGGACGAACCTGTTAC']	['ACCTCCTTGCTAGGGTGGTT']	2556	2542
1670	YGL258W	['AAGGTCACCGAAGGTTCACC']	['ACCGGCCTGTTCAGTTGGTT']	2148	2509
1671	YGL259W	['ACACTAACGGAAGTTCTACC']	['ACCCGCTTGGCGATTTGGTT']	2431	425
1672	YGL260W	['AACTTGTGAGAACCGTTACC']	['AAACGGGACTTCCTGCATTT', 'AAACGGGACTTCCTGCATTA']	2571	0
1673	YGL261C	['AATACTAGCGAACGGGACCC']	['AATCCCGGCTGAGGGTATTT']	1738	3109
1674	YGL262W	['AAGAGAGTTCCCGAATACCC']	['AGGGTATCCTTGCCACCTTT']	2577	4291
1675	YGL263W	['AATTAGGGTCAACGACGCCC']	['AAGGTGTACTGACGGTCTTT']	1921	3744
1676	YGR001C	['AATTGACCCGAAGGTTGCCC']	['ACGCTGGGACTAGGTTCTTT']	1908	5133
1677	YGR003W	['AAGACGGGCGAATTTCCTCC']	['AACTTGGACTGACGGCGTTT']	2208	3508
1678	YGR004W	['AATCGACCGGAACCGTAAGC']	['ATTCCTGCCCGGATGGGTTT']	2082	2647
1679	YGR006W	['ACAGTTAAGGGAAGTTACGC']	['AATGGTATCGGACCCTGTTT']	0	0
1680	YGR007W	['ATACTTCGGGAACCGTAGGC', 'TAACTTCGGGAACCGTAGGC']	['CCCTGGGTACAAAGTGGAAA', 'CCCTGGGTACAAGTGGAAAA']	2208	0
1681	YGR008C	['AGTACAAACTAACGGGTTGC']	['CCCTTCGGGAAAGACAGGAA', 'CCCTTCGGGAAAGACGGGAA']	2274	3461
1682	YGR010W	['AAGGAGACCGTCCGAACTTC']	['CGGGTGTAGAAACCGACTAA']	1901	3633
1683	YGR011W	['AATCGGTACTAAGTCGGTTC', 'AATCGGTACTAAGTCGGTTT']	['CCGGCGGTACAATTTACTAA']	8859	3465
1684	YGR012W	['ACACGGTGGGAACTTGTTTC']	['CCGCCGTTGAAAGAACCTAA', 'CCGCCGTTGAAAGAACCATC']	2536	0
1685	YGR014W	['AATAGGACTTAACCCGCCAG']	['CCCTCTTAGAAACGACGTAA']	1405	5369
1686	YGR015C	['ACGGTTACCTAAGCGTTCAG', 'ACGGTTACCTAAGCGTTCAC']	['CTCCCTCCTAAAGAAGGTAA']	0	1276
1687	YGR016W	['AATACCGGCTAACCGTAGAG']	['CCGTCCGTGAAACCAATTAA']	2889	4570
1688	YGR017W	['AATTCTCCCTAAGGTCCGAG']	['CCCAGGGAGAAATTCGTTAA']	2481	3417
1689	YGR018C	['AAGGACACTTCCCTAACTAG']	['CCCACGTCGAAAGGATTTAA']	3014	3901
1690	YGR019W	['AAACCGTGTGGAAGACCTAG']	['CCCGAAGCGAAATCGTTTAA']	2389	3872
1691	YGR020C	['ACAGGTCCGTAACTTGGTAG']	['CCGGCGGATAAACGTAACCA']	0	0
1692	YGR021W	['ACCCACCGTTCTAATTGTAG', 'ACCCACCGTTCTATTGTAGC']	['CTCCCGTTTAAGGAAAGAGA']	0	3505
1693	YGR022C	['AAGCCGGTCGTAACTTGTAG']	['CCGGGTTCACAATTAAACGA']	2327	3433
1694	YGR023W	['ACGGAAACCACAGTCCTTAG']	['CCGAACGGTAAAGGCTACGA']	3017	2851
1695	YGR025W	['AGACTTTATACACGGACCCG']	['CCGAGGGTACAACCTTAATA']	4811	3844
1696	YGR026W	['ATACGTGATTAACGGGTCCG', 'ATACGTGATTAACGGGTCCC']	['CCGGGCCGTAGAATTTAATA']	0	3517
1697	YGR027C	['CCTCCGAACTAAGAAGGTTA', 'CCTCCGAACTAAGAAGTTAC']	['TTTCCGCGTAGGGACGTACT']	0	0
1698	YGR028W	['CCCGAACGTCGAATTGTTTA']	['TTAGTCCGTAGACCCGTGGT', 'TTAGTCCGAGACCCGTGTAT']	2404	0
1699	YGR031W	['CCGTAGTTAGAAGTTGGTAC']	['AATAGGAAGTACCCGGTCCC']	2239	1
1700	YGR032W	['CAGGAACGGGAACCACTTAC']	['AAGAAGGTTTAATTCGCCCG', 'AAGAAGGTCTAATTCGCCCG']	2129	2626
1701	YGR033C	['CCGAGGGTATAATTCGTTAC']	['AATTAACGGTCGGTAACGCG']	2298	2005
1702	YGR034W	['CCGCCAGTTTAGAATTAACC']	['ACCACGGTTTAACGTCTTCG', 'ACCACGGTTTAACGTTTCGA']	2373	602
1703	YGR035C	['CGGAACGTATTTCAAAGTCC', 'CGGAACGTATTTCAAAGCCC']	['AAAGTCCGGTTAATTTGCGG']	0	2623
1704	YGR036C	['CCGGGAAGTTAATTCTAAGC']	['AAACCTACGTTGGATAAGGG']	154	38
1705	YGR037C	['CACTTTAAGGAAGGGTAAGC']	['AACTAGGTTTAAGGTCCTGG', 'AACTAGGTTAAGGTCTGGAT']	1616	0
1706	YGR038W	['CCGATAAGGGTAACTAACGC']	['ATTCCCGACGGTTCCTAAGT']	2888	0
1707	YGR039W	['CTTAGAAATAAACCGTGGGC']	['AACCCTTCGGTACGAGGTGT']	0	3551
1708	YGR040W	['CAATTAACCCTAACGGTGTC']	['AGGTTTACCCTCCCGATTGT']	0	3325
1709	YGR041W	['CCCGTAGACCTAAGTTATTC']	['ACCGTCCGATTCCGTTAATT']	0	2367
1710	YGR042W	['CGGTAAGTGGTACGAATTTC']	['AACCGTGGGTAGATTTCCTT']	1559	3606
1711	YGR043C	['CCGCGTTTAACAGGTATTTC']	['ATCCCTCCGGTAGGTGGTTT']	0	2548
1712	YGR044C	['CGTAAGTTTGAAGCCCTTTC']	['CCGGGTCCCAAAGGTACAAA']	2324	3027
1713	YGR045C	['CTACCTAAGGACCTAGTTTC']	['CCCGGTTTAACAAGTAGGAA']	2464	3230
1714	YGR049W	['CCGGGATTCTAAGTTACTAG']	['CCGACCCTTCGAGTTTAGTT']	2132	0
1715	YGR050C	['CCCGTTATAGGTAAGAGTAG', 'CGTTATAGGTAAGAGTAGCG']	['TACTTCCGGGTACGTCGGTT']	1455	0
1716	YGR051C	['CCTTAACGTACACTAGGTAG', 'CCTTACGTACACTAGGTAGC']	['TGTCGCCCAGAACAAGGCAA']	1911	3196
1717	YGR052W	['CCTATACGGTAAGGTTGTAG']	['TGACGCGCCAAAGGCATCAA']	0	3085
1718	YGR053C	['CCGGACCTGTAACTTATTAG']	['TTCCCGCGAGGCAAAGAGAA']	0	2459
1719	YGR054W	['CCCTTGTAGTAATGGGTTAG', 'CCCTTGTAGTAATGGGTTAC']	['TTTGCCACAACAACTGCGAA']	0	3680
1720	YGR055W	['CCTTGACGGTAAGTGTTTAG']	['CGGTCCAACACCAATTTGAA']	3095	3402
1721	YGR056W	['CAAATTAAGTCGGTGGAACG']	['CCGCTTGAAACACGTACTAA']	2251	0
1722	YGR057C	['CTCCAGGTAGTTAAGGTTCG']	['GCGCTGTACCACAAACTTAA']	0	0
1723	YGR058W	['CCCGATGTTTAACGTATAGG']	['GGACGCCACAACGTACTTAA', 'GGACCCACAACGTACTTATC']	2348	2658
1724	YGR059W	['CCCTAGTTCTTAATCTACGG']	['GGATTGCCCACAAGCGAACA']	10	3130
1725	YGR061C	['CACGGGTCTTAATTTATGGG']	['GTCCGGCCATGAAACTAACA']	926	1246
1726	YGR062C	['CCCTATTTGTTAAGCGTGGG', 'CCCTATTGTTAAGCGTGGGC']	['GTTGGTCATCCACAAACACA']	0	2403
1727	YGR063C	['CTAACGTCTTTGAACTTGGG']	['GTTTGGGCACAACACACACA']	637	0
1728	YGR064W	['CCTGTACTTTAAGAGTTGGG']	['TGGGCCTAGCACAAAGCACA']	2994	171
1729	YGR066C	['CCAGGAGTTTAATCCGTTGG', 'D1:CCAGGAGTTAATCCGTT']	['TTTCCCTCAAGACAAGGACA', 'TTTCCCTCAAACAAGGACAA']	2026	0
1730	YGR067C	['CCCGAGGTTACATTATTTGG']	['TTGCCAGCGCACAAATGACA']	2457	3544
1731	YGR068C	['CCGCCGGAGTTATTAGAAAT']	['CCCGCCTTTAGAGAAATACA']	0	2827
1732	YGR069W	['CCGACCAGGGTTTACATAAT']	['GGGATTCGCCACAACATACA', 'GGGATTCGCCACAACATATA']	1836	3405
1733	YGR070W	['CCCGATTGGTTAATACCGAT']	['GTGGGCACGACAACCATACA']	190	3769
1734	YGR071C	['CCCGTTCGTTAATACGTGAT', 'CCCGTTCGTAATACGTGATC']	['GGCCGAGTCCACAAGATACA', 'GGCCGAGTCCCCAAGATACA']	2384	3178
1735	YGR072W	['CCGGAAGGTGTTGTAACTAT', 'CACGAAGGTGTTGTAACTAT']	['GGACTGCCACAATCTTTACA']	2307	2862
1736	YGR076C	['CCGCGTAGCTTTCCTAAATT']	['GTCCTGGATCACAAATACCA']	0	434
1737	YGR077C	['CCCGTAGTGTAGATTACCTT']	['CGCTACTGAACAATGTACCA']	2	3217
1738	YGR078C	['CGGGCCTTCATAGTTACCTT']	['TGCGGCCACATAAATTACCA']	2382	1869
1739	YGR079W	['CCCTTTCTGGGAGCGTAGTT']	['GATAAGAGCACAGCTTCCCA']	2317	210
1740	YGR080W	['CCGGATTCGATACTTACGTT']	['TGTACCACGAAATCATGCCA', 'TGTACACGAAATCATGCCAT']	3358	4493
1741	YGR081C	['CTGGACTAGGTACTTAGGTT']	['GCCCATTAAAGAGATGTCCA']	0	2041
1742	YGR084C	['CCCTGGTTAGTAGAGGATTT']	['GGCACCTAAACAGAGTCGCA']	3026	3854
1743	YGR085C	['CCCGTTAGCGTATGGGATTT', 'TCCGTTAGCGTATGGGATTT']	['TCCGAATTAACAATCCGGCA']	2089	2714
1744	YGR086C	['CACGGCGGTTAGAGTTATTT']	['GGGACTTCACAACCAATGCA']	0	0
1745	YGR087C	['CTAGACCGTTAGATCCGTTT']	['TTGCCGAACAGACAACTGCA']	2345	3522
1746	YGR088W	['CCCGCGTGTCGATTAGGTTT']	['CGACCCTACAAAGAGGTGCA']	2821	0
1747	YGR089W	['GGTCCCGGCCCATAAAGAAA', 'GGTCCCGGCCCATAAAGAAC']	['GCCCAGAAGCCAGAATTGCA']	0	3788
1748	YGR092W	['GCCCGCTAACGAAAGGGTAA']	['GGTGCCACTCACAAATATCA']	25	36
1749	YGR093W	['GCCCGTAAACCAAGTTGTAA']	['GTGAACATTCCACAAGCTCA', 'GTGAACTTCCACAAGCTCAA']	32	0
1750	YGR096W	['GCCCTTAATCAACGGGTTTA']	['TCCCAAGAGGTTGAAAGTCA']	20	0
1751	YGR097W	['GGTTAATCCGAACTACCTAC']	['GGCCACCGACAATGAAGTCA', 'GGCCACCGAAATGAAGTCAA']	0	933
1752	YGR100W	['GGCACTACCTAACCTTTAAG']	['GGGAACCACCCTAAATGTCA']	2603	3
1753	YGR101W	['GGCCTTTATTTAACGACTCG']	['CGGCGACAACTCTAAATTCA']	2212	0
1754	YGR102C	['GTAAGCCTTTGTAACCCTCG']	['TGAGGACCAACATACCTTCA']	1096	1956
1755	YGR104C	['GGACCGACTATTCCCTAAAT']	['CTGACAAGCAAAGCCGTTCA']	536	0
1756	YGR105W	['GGTTATACCTTACGACCTCT']	['CCGAGTTAAACAAGGGTTCA']	0	254
1757	YGR106C	['GATTTACGACTCCCGGACGT']	['CATCGCAACAAAGTGGTTCA', 'CATCGCAACAAGTGGTTCAA']	24	0
1758	YGR107W	['GGCGCGTTTACGACCTTTGT']	['TCCCAGAAGACGCAATTTCA']	1839	2465
1759	YGR108W	['GGCGGAGTTAGTTCCAAATT']	['GTCCCGCATGGCAACAAAGA']	3209	0
1760	YGR109C	['GAGGCTACGGTACGTTCCTT']	['GTGTCCCGACCAAGCAAAGA', 'GTTCCCGACCAAGCAAAGAT']	2765	0
1761	YGR110W	['GGAGGCTTTACTTAGACGTT', 'TGAGGCTTACTTAGACGTTC']	['GGCTCTCCGAACATACAAGA', 'GAACATCGATGAATCGATGA']	0	0
1762	YGR111W	['GACTTACTCGTACCCGATTT']	['TGTCGCCAGACGAACCAAGA', 'GACGAACCATCGAATCGATG']	2505	0
1763	YGR112W	['GGGTCCTACCGCCTATATTT', 'GGGTTCTACCGCCTATATTT']	['TTCCTCGGACAACATCAAGA']	1871	0
1764	YGR117C	['GTGTTCGACCTGACCCGTTT']	['TCGCTTCAACCAAGGACAGA', 'TCGCTTCAACAAGGACAGAA']	1656	0
1765	YGR118W	['TAAGCCCACGGACTTTAAGG']	['TGCGCCCAGAGCAATACAGA']	2595	0
1766	YGR121C	['TTTCGGACGACCGGCCTTAT', 'TTTCGGACGACCCGCCTTAT']	['CTTCGAGGGCAACAGATAGA']	2210	3701
1767	YGR122C-A	['TTGTCTCGCACCCTAGAGTG']	['AGAGCATCTGTCCTAACGTG']	2644	3812
1768	YGR122W	['TTCGGAAACCTGGCTTAACT']	['TGCGCCACGAATCTAAACGA', 'GGCGCCACGAATCTAAACGA']	3074	1714
1769	YGR123C	['TCGGGCGCAGAATACAACGA']	['CGCCCACAACAATAGTTTGA', 'CGCGCCACAACAATAGTTTG']	2390	3882
1770	YGR124W	['GTCGGCCAGAGAATCAACGA']	['CGGCCCATTAGCGACAAATA']	0	3344
1771	YGR125W	['GGCTTTAATACAACCCACGA']	['TGCTCCATGCAAGCCAAATA', 'TGCTCCATGCAACCAAATAT']	2382	4097
1772	YGR126W	['TGGGACCAGCCAACATACGA']	['CCCTGGGTTACAAGCAAATA']	2778	4434
1773	YGR127W	['TGGCACATCATCTAAACCGA']	['GTGCCCTACGCCAAGAAATA', 'GTGCCCTACGCCAAAATAAT']	3845	4745
1774	YGR129W	['GCCAACATGGGTAAATCCGA']	['GCCTCCAAGTGAGCTAAATA']	4	4617
1775	YGR130C	['GGAGAGCCAACACTATCCGA']	['GCTCCCAAGGTTCGTAAATA', 'GCTCCCAAGGTCGTAAATAA']	2875	0
1776	YGR131W	['AGAATTTGCACCAAGCGCGA', 'AGAATTTGCACCAAGGCGAC']	['CGCCGCAAGTATGGTAAATA', 'CGCCGCAAGTATGGCAAATA']	3046	3
1777	YGR132C	['CTCGAAGCAACACTAGGCGA']	['GCCACCACGTACTGTAAATA']	30	4470
1778	YGR133W	['GGTCAAGCAACAGTATGCGA']	['CGTCCGCCGAAGATTAAATA', 'GTAGATTAAATAATCGATGA']	2257	0
1779	YGR134W	['GGTCAGAACACACACTGCGA', 'GGTCAGACACACACTGCGAC']	['GCCGCGTTGACTAAACAATA']	3273	4691
1780	YGR135W	['CGGATATGGACAATCATCGA', 'CGGATATGACAATCATCCGT']	['GAGGCCAACCTTCTACAATA']	0	3624
1781	YGR136W	['GCACAGATTCTAAACCTCGA', 'GCACAGATTTTAAACCTCGA']	['CGCCGCCATATAGTACAATA']	2473	3185
1782	YGR137W	['CAATACGTGGTAAAGGTCGA']	['GTCGCAACAGTGACCCAATA']	2268	3317
1783	YGR138C	['CCAGGTTAAACACTTGTCGA']	['GCCGCACATAGATTCCAATA']	0	3529
1784	YGR139W	['GCGGCTAACATACAATTCGA', 'GCGGCTAACAACAATTCGAC']	['GTTGGAACACCCACGCAATA']	0	3294
1785	YGR141W	['CGCCCAAGGTGACTAAAGGA']	['TCGTCGAAGACAGGGCAATA']	3056	3653
1786	YGR142W	['TTCCCAAGGACGTTAAAGGA']	['GCCGTCGCATAACATCAATA', 'GCCGTCGCAAACATCAATAA']	3238	4375
1787	YGR143W	['GACGCGCACCAATCTAAGGA', 'GACGCGCACCAATCTAAGGC']	['TGGCGCGACGAACACGAATA']	2059	2696
1788	YGR144W	['TTGCACACGAGCCAACAGGA']	['TCCCGCAGGCAACAGGAATA']	2793	0
1789	YGR146C	['TCCGATCTACCAAGACAGGA']	['GGCCACGTACTTACAACATA', 'GGCCACGTCCTTACAACATA']	2249	4525
1790	YGR148C	['GCACGTACTACCAACGAGGA']	['GTGGCTAACACGCAACCATA']	1647	3503
1791	YGR149W	['GCCCAAGACTTCTAAACGGA', 'GCCCAAGACTTCTAAACGGC']	['AATAGGGTCCCAACCTCATA']	0	3489
1792	YGR150C	['TGCTCCATAACTACAACGGA']	['GCCGATTTACCAACGTCATA']	1935	2703
1793	YGR151C	['GGTCCAGACATACCAACGGA']	['CTCGCCGATAACTCAAGATA']	2641	1464
1794	YGR152C	['TCCATAAGGGCCAACACGGA']	['GTGCCCACACTCAAGAGATA', 'GTCGCCACACTCAAGAGATA']	2480	4170
1795	YGR153W	['TAGACCGACACAACTGCGGA', 'AAGACCGACACAACTGCGGC']	['CGGCCCACATCAATTAGATA']	0	3665
1796	YGR154C	['CGCCCTATTATACAATCGGA', 'CGCCCTATTAACAATCGGAC']	['GTGCATCAACCGCAACGATA']	0	4754
1797	YGR155W	['GCGCTGCAATCAGAAAGGTA']	['GAGTCTCACCGACACTGATG']	2455	1594
1798	YGR157W	['TCCTAGCATACAACGAGGGA']	['AAGACGCGCCCAACGTGATA']	2711	0
1799	YGR159C	['TCTCTAAGAAGACATCGGGA']	['GCGCGGTCAGAACTAATATA']	836	1273
1800	YGR160W	['GCGCATACGATACAATGGGA']	['CAGGGTTACCAAGTGCTATA']	253	0
1801	YGR161C	['ACGCCAATTACAATGTGGGA']	['GCGCAACCTAACCTAGTATA']	0	7988
1802	YGR162W	['CACCTCAACAGATATTGGGA']	['CCAATGTACGCCAAGGTATA']	3666	6056
1803	YGR163W	['GGTCCTCAACCACAAATGGA']	['CTGGAGAATAACCCGGTATA']	921	1112
1804	YGR164W	['TGCCCGACAGAACACATGGA']	['GCGGCCTCTATCCAATTATA']	194	2990
1805	YGR165W	['TGCCTACCAACCTATATGGA']	['GGCCACCGTTACAACTTATA']	0	2253
1806	YGR166W	['GGCACACGATACCAACTGGA', 'GGCACACGTACCAACTGGAC']	['AGCCGCAATGACAGCTTATA']	0	3516
1807	YGR167W	['CCCAAGATGGTTAAAGTGGA']	['GGACACACCTCCAAGTTATA']	0	0
1808	YGR168C	['GTATCGTAAACATGCGTGGA']	['CCGAACAGGGTTGGAAACTA']	2030	2548
1809	YGR169C	['AGACGTACAACCCATGTGGA']	['CGCCAAGAGCTTTGAAACTA']	2729	4016
1810	YGR170W	['GCCTAACGAAGATATGTGGA']	['CGGACAAGATTGCCCAACTA']	2477	3527
1811	YGR171C	['CACTAAGGACGAATTGTGGA']	['GATCCAAGCGTAGCCAACTA']	1378	2243
1812	YGR173W	['ACGAGCGCAAGATATTTGGA']	['GGGCTGAAGACACACCACTA']	0	3027
1813	YGR174C	['TGCAGAACAGCAAGTTTGGA']	['TCCTAACACACAGTGGACTA', 'TCCTAACACACAGTGAACTA']	1838	905
1814	YGR176W	['AGCCCAACTCGTGTAAATGA']	['GGCCAGACTTCAACATACTA']	0	3156
1815	YGR177C	['CCCGCCCTAATGTTAAATGA']	['AGAGACTTCCCAATGACCTA']	2086	3289
1816	YGR178C	['TGACGCACCCAACGGAATGA']	['GCAAGACTTAGCAACTCCTA']	2402	3663
1817	YGR180C	['CGGCGCTCAAGATATTATGA']	['CTGCCGGATAATCAAAGCTA']	0	0
1818	YGR181W	['GGACATCATACCAAGCCTGA']	['CGTGCCTACACATAAAGCTA']	1188	3655
1819	YGR182C	['GTAATTCGACCCAATCCTGA']	['GGAGAACTCACGCCAAGCTA']	1982	3160
1820	YGR183C	['CCACGGAGAACATATCCTGA', 'CCAGGAGAACATATCCTGAC']	['GTCCACATGAACGCAAGCTA', 'GTCTACATGAACGCAAGCTA']	2408	4119
1821	YGR184C	['CTGACATCAAGAAGTCCTGA']	['CCGTCGAGATCAAGAAGCTA']	2536	0
1822	YGR187C	['TAAGAGTGGACAACTGCTGA']	['CATAGGCGAACAGACGGCTA']	2385	3830
1823	YGR188C	['GGAAGACTACCCAACTCTGA']	['GTCGAGCGCACAAGATGACA']	69	2
1824	YGR189C	['GCGTATAGACCAATCTCTGA']	['GACAGGCACGAACACTGCTA', 'GGCAGGCACGAACCTGCTAA']	3241	0
1825	YGR192C	['GAACACGCAGCCAATTCTGA', 'CAACACGCAGCCAATTCTGA']	['ACATCAAGACCACGTTGCTA']	2223	3432
1826	YGR193C	['TAAGACCGCCCAACGAGTGA']	['AGACACCATGTGCCAATCTA']	0	2926
1827	YGR194C	['AAGCGTTGACAAGCTAGTGA']	['GGCCAGGAACTAACGATCTA']	2326	3709
1828	YGR196C	['GCTCAGAGAACACTACGTGA', 'GCTCAGAAACACTACGTGCG']	['GGCATATCTCCAAGACTCTA']	0	3578
1829	YGR197C	['GATACGCGAACATACCGTGA', 'TACGCGAACATACCGTGACG']	['TCCGACATAACAGGACTCTA', 'TCCGACTAACAGGACTCAAT']	0	0
1830	YGR199W	['TCATCAACAGCAACTCGTGA']	['TGCAAGGGTACGCAAGTCTA', 'TACGCATCGAATCGATGAAT']	1875	6
1831	YGR200C	['GCGCTAGTTACAATAGGTGA']	['ATACGTGGACAAGCGGTCTA']	964	0
1832	YGR201C	['AAGACCTTACCAATCGGTGA']	['CAGAGCTATAAACTCGGTCA', 'CAGAGCTATAAACTCGGTCC']	783	2062
1833	YGR202C	['CCCGAAACAAGACGTGGTGA']	['GGCCTAAGCCTCAATTTCTA', 'GGCCTAAGCTCAATTTCTAT']	2132	3178
1834	YGR203W	['TTCAGACGAAGCAAGTGTGA']	['CCCGCAAGGGTTGTAAAGTA']	2863	3702
1835	YGR204W	['CCTACAGCAACGCGAATTGA']	['CAGATCCGAACACATCGTGA']	0	0
1836	YGR205W	['CCAGGAAGGCCAAGCATTGA']	['TGTCCAACTAGCTCCAAGTA']	2547	4543
1837	YGR206W	['GCTTCGTACCAACTCATTGA']	['TCCGCACATTCAAGCAAGTA']	2292	0
1838	YGR207C	['GCCGCCACATAATTCATTGA']	['GGGCTCATAAGATGCAAGTA']	3211	4928
1839	YGR208W	['GCTAAGGCAACACTGATTGA']	['GCCCTCCGACAGAATAAGTA', 'GCCCTCCGGCAGAATAAGTA']	2288	2122
1840	YGR209C	['CGCAGAGCAGAAGACCTTGA']	['GGGCACACAGCTCAACAGTA']	1706	3455
1841	YGR210C	['GAATTATGCCCAACCCTTGA']	['AAGAGCGTGCCAACCCAGTA']	3514	3696
1842	YGR212W	['AGACCGCTACAACTGCTTGA', 'AGACCGCTACAACGCTTGAC']	['GCGCTAGTAAGCAATGAGTA']	2271	3935
1843	YGR213C	['CCACTTGAAGCCAATCTTGA', 'ACTTGAAGCCAATTTGACGT']	['CGTCCACACATGCAATAGTA']	2528	3770
1844	YGR214W	['TACACGAACCTACACGTTGA', 'CACGAACCTACACGTTGACG']	['GCCTGAACAGAACCCTAGTA']	2544	3651
1845	YGR215W	['CGGCCACTAAGATATGTTGA']	['TTAGACAGGCAAGGCTAGTA']	660	2218
1846	YGR217W	['TGGCAGAGAAGAACCTTTGA']	['CCCGCTATCAGAAGAACGTA', 'CCCGCTATAGAAGACGTAAT']	0	0
1847	YGR219W	['TGAAGGGACCTCAGACACTC', 'TGAAGGGACCTCAGACATCC']	['CAGAGCATACCATTGTAGTC']	1649	3592
1848	YGR220C	['AGATGAGACGCACGACACTC']	['GAGGAGTAGACATCTTAGTC']	0	2837
1849	YGR221C	['GTAGTAGACCCATGACACTC']	['AAAGCAGGTGTCAGAACGTC']	2518	4266
1850	YGR222W	['GATTAGGAGCCACTACACTC', 'GACTAGGAGCCACTACACTC']	['CCTAGCTGCATAAGTACGTC']	2754	5028
1851	YGR223C	['AGATCATTTGAACGCCACTC', 'AGATCATTTGAATGCCACTC']	['GGAGTCCTCATAATACCGTC']	11	4372
1852	YGR224W	['GGATTAGGCACACTGCACTC']	['TTTGAGGACCGTAACCCGTC']	22	4299
1853	YGR225W	['GTATCTAACCTAAGCGACTC']	['GCTTATTGAACATGCCCGTC', 'GCTTATTGAATTGCCCGTCA']	2848	0
1854	YGR226C	['AAGGTCTCGGAATATGACTC']	['TACAGGCGGTAATTGCCGTC']	3647	0
1855	YGR227W	['CTAGACCAGGTAAGATACTC']	['GCACTTGGTTCAATTCCGTC']	2946	4758
1856	YGR228W	['GGCACCTCTGAATTATACTC']	['AACAGAGCTTTAACAGCGTC']	1134	2673
1857	YGR229C	['GGCTCTTACTGAATCTACTC']	['ACAGTTAATCCTAAGGCGTC']	306	0
1858	YGR230W	['AATATGGCATCCACGTACTC', 'AATATGACATCCACGTACTC']	['TGGACTCTCATAACGGCGTC']	2541	0
1859	YGR231C	['CACGTAAGGATAAGGTACTC']	['TACAGTTAGATAAGGGCGTC']	0	0
1860	YGR232W	['TAGATCGAGACAGGGTACTC']	['CCTAACTAGAGATATGCGTC']	2200	4407
1861	YGR233C	['AAAGGCAGTGGAATGTACTC', 'AGGCAGTGGAATGTACTCCG']	['TAGCTGAGCACATTTGCGTC']	0	2858
1862	YGR234W	['GACAGGATAGGACATTACTC']	['AGAGATACGGCACCATCGTC']	0	3572
1863	YGR235C	['TAGAGAGTCCGTGCAACCTC']	['ACCAGATGTATAACCTCGTC']	2385	4089
1864	YGR236C	['GGCTAATACTTCTGAACCTC']	['GTATTTATCACACGCTCGTC', 'GTATTTATCACACGCTCGTA']	0	4197
1865	YGR237C	['TCAGGAGTGGAATGCACCTC']	['GCATGTAGACTAATCTCGTC']	2851	4646
1866	YGR238C	['GCAGAAAGCTAAGTCACCTC', 'GCAGTAAGCTAAGTCACCTC']	['ACTCGATGAGGACAGTCGTC']	5421	1999
1867	YGR239C	['TTAAGCGAGCGGAAGACCTC']	['GTTTACCACTAATCGTCGTC', 'GTTTACCCTAATCGTCGTCA']	1659	0
1868	YGR240C	['TAAGCCTCGATAAGGACCTC', 'AGCCTCGATAAGGACCTCCG']	['AAAGAATACGCATGGTCGTC']	1639	2806
1869	YGR241C	['GGCTCACTTTAATTGACCTC']	['AGCTTCATCACATTGTCGTC']	3260	5105
1870	YGR242W	['CGCATTATCTGGAATACCTC']	['TTAGGAGCGACACCTTCGTC', 'TTAGGAGCGACACCTTCGTA']	3489	0
1871	YGR243W	['GAAGAGCTAGTAACTCCCTC']	['TAAACCAGCGTCCGAAGGTC']	0	3884
1872	YGR244C	['ATGGCGATTGAACGAGCCTC']	['ACGTAAGCTAGAGTAAGGTC']	649	2725
1873	YGR247W	['ATAGTGCCTGAAGCTGCCTC']	['AGTATAGCCACCCATAGGTC']	0	4217
1874	YGR248W	['GATACCTAGACAGTTGCCTC', 'GATACTGACAGTTGCCTCCG']	['AACCATTCCTGAAGACGGTC', 'AACCTTCCTGAAGACGGTCA']	0	0
1875	YGR249W	['GCCCAGGTTTAATAATCCTC']	['ATCAGAGGCACATTCCGGTC', 'ATCAGAGGCACATTCCGGAT']	2258	0
1876	YGR250C	['GTCACAGTGGTAACATCCTC']	['TTCATGTGCGTCAAGCGGTC']	2987	2962
1877	YGR252W	['AGCATGTCTCTAACTGGACG']	['TTATATGGGTAAGCCGCCCG']	0	2517
1878	YGR254W	['AGCACTCTTCACAGATGACG', 'AGCACTCTTCCAGATGACGC']	['GATTAGCGTACATAGGCCCG']	0	4141
1879	YGR255C	['GATCACCCGTTACACGAGTG', 'GATCACCGTTACCGAGTGCG']	['TTATCCTGACCGGAGACGTG']	0	2333
1880	YGR256W	['TACTCAGCACGACTATGACG']	['ACAATGTCGTCTAATGCCCG']	27	68
1881	YGR257C	['ATATGACACGGAGACTGACG', 'ATATGACACGGAACTGACGC']	['TTATGGCCTGTAACTGCCCG']	3032	232
1882	YGR258C	['GGATTATCTACCACCTGACG']	['CCAAGAAATCTAAGTGCCCG']	2906	4570
1883	YGR259C	['CCCATAGGGATTAAGTGACG']	['AACGATTTCTAAGCATCCCG']	250	0
1884	YGR260W	['TACTATTCAGGAGAGTGACG']	['GCATCGTATTAACTATCCCG']	33	54
1885	YGR261C	['GCCCTAGATTGTAATTGACG', 'GCCCTAGATTGTATTGACGC']	['CTACAGGGTACAGTATCCCG']	0	0
1886	YGR262C	['CGTGTGGAATCATATTGACG']	['GCTATTTATACAGTCTCCCG']	0	0
1887	YGR263C	['AGGTAATCTCTCCGAATACG']	['TATTAGCGGCGTAAGTCCCG', 'TATTAGCGGCGTAAGTCCTA']	251	0
1888	YGR266W	['CTAGCAGGTAGCACGATACG', 'CTAGCAGGTAGACGATACGC']	['AAGACATGCCTATACAGCCG', 'AAGACATGCCTATAAGCCGA']	135	178
1889	YGR268C	['GCCCGCTTTAGTAATATACG']	['ATAAGCTCTGGGAATAGCCG', 'ATAAGCTCTGGGAATAGCCA']	87	100
1890	YGR269W	['CCCTTAGTACCAGTTATACG']	['TAGCACGTCGTACATAGCCG']	0	0
1891	YGR270W	['ACGACACTTCTTGAACTACG']	['CCGTGATCTTAATATAGCCG']	0	451
1892	YGR271W	['GATTAGCATCGACCACTACG', 'GATTAGCATCGACCACCACT']	['GCCATCTATGACAGTAGCCG']	0	1898
1893	YGR272C	['AGACTATTAGCAGCACTACG']	['ATAAACGACTTGTAACGCCG']	238	482
1894	YGR273C	['GTAATGTCCCTTAACCTACG']	['ATAGAGTTAGCACGACGCCG']	3760	1649
1895	YGR275W	['TGAGGATTCCCAGACCTACG']	['AGTATTTACCCATTACGCCG', 'AGTATTTACCCATTACGCCA']	10	0
1896	YGR276C	['TCAGCAGCGTTAAGCCTACG']	['AACGAGTTATTAAGCCGCCG']	1729	3379
1897	YGR279C	['CCCTATTTCTGAATGCTACG', 'CCTTATTTCTGAATGCTACG']	['CCTAGTATATTAAGTGGCCG']	35	44
1898	YGR281W	['AGCTATTACCCAGTTCTACG', 'AGCTATTACCCATTCTACGC']	['TCAGCTTTGGGAATATGCCG']	0	1578
1899	YGR282C	['CTCAACTGTGGTGAAGTACG']	['AGATTTCTACCAGACTGCCG']	0	0
1900	YGR283C	['GAATACGAGGTCACAGTACG']	['AATTGCCCAGCATTGTGCCG', 'AATTGTCCAGCATTGTGCCG']	633	751
1901	YGR284C	['GACGATAGCCTACCAGTACG']	['CGAACTAGGTTGAATTGCCG']	318	1
1902	YGR285C	['ATATAGCGTGACAGAGTACG']	['AGCACTATTGCACATTGCCG']	0	13
1903	YGR286C	['ACATCGGCTCTAATAGTACG', 'ACATCGGCTCTATACTACGC']	['ATTTCACGGAGAGCTTGCCG']	0	1535
1904	YGR287C	['CTAAGTGCGTCTAAGGTACG']	['GGGTTTCTCACACTTTGCCG']	1894	2707
1905	YGR288W	['AAGAGCATCCTACAGGTACG']	['AGTCACAGGGTCCTAATCCG']	1352	2575
1906	YGR289C	['ACTACGGAGCCATAGGTACG']	['CCGTAAGTATGCGTAATCCG']	164	4248
1907	YGR290W	['ACATAGGTTTGAACGGTACG']	['AGAGTGTTAGCCCACATCCG']	0	1989
1908	YGR291C	['ATATCCAGTGACCCGGTACG']	['TTACGCATGGAGGACATCCG']	2381	4242
1909	YGR292W	['CCAATGGCAGGTAATGTACG']	['GTAGACTATACCTGCATCCG', 'GTAGACTATACCTGCATCCA']	2949	3927
1910	YGR295C	['TCAGCGAGGACATCTGTACG']	['GAGACCCTTGTAACGATCCG', 'GAGACCCTTGTAACATCCGA']	2102	2779
1911	YHL002W	['TCCTGGAGAAGAATATGCGA']	['ATTGCAGGCACACCGCATAG', 'ATTGCAGGCACACCGCATAA']	981	1608
1912	YHL003C	['GCCTATATGACAAGATGCGA']	['ATACGCGAGCCATTTCAGCG']	3017	1436
1913	YHL005C	['GAGCAACGCACAGCTTAGCA']	['ATTCAGACCGCATGTCAGCG', 'ATTCAGACGCATGTCAGCGA']	0	0
1914	YHL006C	['GGACCCATGAAATCCTAGCA']	['GAGACTAGATCCAGAGCCAG']	0	2524
1915	YHL007C	['TGGGCACAGACAACCTAGCA']	['AGGTAGATCCCATCAGCCAG', 'AGGTAGATCCCATCAGCCGA']	0	10
1916	YHL008C	['GACACTTCCAAATGCGGCAA']	['CTACAGTGCTAGACAGCCAG']	1300	3123
1917	YHL009C	['GCATGGCCCAAATATCGCAA']	['TATATCCGCACAGCGTGGTC']	0	3355
1918	YHL010C	['AGCATGTCCAAATGGCGCAA']	['CAGACTATCATACAGTGGTC']	0	0
1919	YHL011C	['TGGCAGAGCAAATCCCGCAA']	['TACGCTGTGACATGAGCCTG', 'TACGCTGTGACATGAGCCTT']	152	382
1920	YHL012W	['GATGCACTGCGTTCCATGTT', 'GATGCACTGCGTTCCATGTC']	['ACTGAGTGTGAATCATGGTC', 'TGAATCATGGTTATCGATGA']	3466	4596
1921	YHL013C	['CAGCTCTGGCGACTATGGTT']	['AGATTGCACCCATCGTTATC']	0	0
1922	YHL014C	['ATCATGTGCCGATGCTCGTT']	['CCGAGCTGTGAACGCTTATC']	0	0
1923	YHL016C	['TCTGAGATGGCACGTCTGCT', 'TATGGTGGCACGTCTGCTCG']	['GCTGACTCTGAATCCTTATC', 'GCTGATCTGAATCCTTATCA']	0	5194
1924	YHL017W	['GAGGTCTGTCCATCTCTGCT']	['GAGTGCTGAACATTTCTGGC']	1	1
1925	YHL019C	['GAGGCGATTCTCCATCTGCT', 'GAGGCGATCTCCATCTGCTC']	['GATTCATCCACAGGTCTGGC']	0	0
1926	YHL020C	['TCACCTGATGCAGTGGAGAT']	['ATAGACCTCTCGAATCTGGC']	0	2152
1927	YHL021C	['CTCAGGATAGTCATGGAGAT']	['GAACTGAATGCACTCGAAGC']	2433	2896
1928	YHL022C	['ACATCCTTGGCATGGGAGAT']	['GCAGATAAGCGCATCGAAGC']	0	2750
1929	YHL023C	['ATGAGCCGCTGCATCGAGAT']	['CCATCGAAGGTATGCGAAGC']	0	2032
1930	YHL024W	['TATAGCCCTGCATGTGCGTG']	['ATAGACCATGACCGCGAAGC']	2648	0
1931	YHL025W	['TATCGACCTCAGAGTGCGTG']	['CGGCACAGTATATCAATCAC']	0	213
1932	YHL026C	['ATCATTAGTGCAGATGCGTG']	['CGCTGCCTAATAGAAATCAC']	154	1
1933	YHL027W	['TCACTTGCTCAGATGGCGTG']	['GCATTAGCTCAACTTTGCAC']	3051	5005
1934	YHL028W	['AGTGAGCATGTCCGATAATG']	['GCCATCTATCAATGTTGCAC']	2980	4598
1935	YHL029C	['AAAGCGCAGTGCTCATAATG']	['GCTTGCATCCAATGTCACTA']	3523	5188
1936	YHL030W	['TCGCACCGATGCCATGAATG', 'TCGCACCGATGCCATGCATG']	['ACATGGAGCCAAGGGCACTA']	2748	4166
1937	YHL031C	['TCGACGTGCATCCAGGAATG']	['GAATTGACGCCAAGCCACTA']	2328	3587
1938	YHL032C	['ATAGTGATCCTAGCCCAGCG', 'TAAGTGATCCTAGCCCAGCG']	['ACACTGCGTAAATCTTGCGA']	0	4873
1939	YHL033C	['CCAGCTATATTAGTACAGCG']	['CCAGGTGAACAACATTGCGA']	0	1
1940	YHL034C	['TATAGCATACTCTCACAGCG']	['CATAGTCCAACATAGTGCGA']	0	3478
1941	YHL035C	['ACACGCAGATGATTTAAGCG', 'ACACGCAGATGATTTAACGT']	['CACTATCGTAAAGTCTGCGA']	0	2642
1942	YHL036W	['GATGATCTACCAGTCACCAG']	['TGTGGACACCAAGCAACGCA']	0	3378
1943	YHL037C	['CAGTCGAGTACATGCACCAG']	['TGTGAGCGACAACCAACGCA']	0	3491
1944	YHL038C	['TGATGTAGGACAGCCACCAG']	['GCCCACAGCAGAATTTAGCA']	0	3161
1945	YHL039W	['ATGAGATCACTTCACACCAG', 'GAGATCACTTCCCAGCGCGT']	['GCTCCGAACCAATAATGTCA', 'GCTCCGAACCAATAATGTCC']	2328	1
1946	YHL040C	['ATTGTACGCACATCACGGTC', 'ATTGTCGCACATCACGGTCC']	['GGCGAACGCAAATCCTGCAA']	2422	0
1947	YHL041W	['ATAGATGACGCACCACGGTC']	['GCCAGCTCCAAAGTATGCAA', 'GCCAGCTCTAAAGTATGCAA']	0	3783
1948	YHL042W	['CATACGATCACAGTTAGGTC']	['CTCGCGGGAACAAGATGCAA']	0	2453
1949	YHL043W	['ACACTCACGACATATAGGTC']	['CATGAGTCCAAAGGTGGCAA']	0	4179
1950	YHL044W	['CGACACGCTACAGAGGTATC', 'TCACACGCTACAGAGGTATC']	['CATCGCTATGGATCGGTGTT']	0	80
1951	YHL045W	['GCATCTGCTGAACTCGTATC']	['CAGATGCTTCGACTCCTGTT', 'CAGATGCTTCGAATCCTGTT']	0	4856
1952	YHL046C	['AGGAGACGCCACATCGTATC']	['AGATGCTTAGGATGCCTGTT']	1	4416
1953	YHL047C	['ACGATGGAGACATGCGTATC', 'ACGATGAGACATGCGTATCC']	['CACCGCTGAGTGGATATGTT']	1722	2559
1954	YHR001W-A	['GCCTGACCGCAATCTTTATA']	['GACAGAGCTAGTGACACATG', 'GACAGAGCTAGTGACACAGA']	0	0
1955	YHR003C	['GGCATACTCCAAGTCAACTA']	['AAGATGGTGCAAGACTGCCC']	2466	2057
1956	YHR004C	['GGCATCATCCAACTGAACTA']	['TATAGTCCGGCAGCGGTCAT', 'TATAGTCCGGCAGCGGTCAA']	1648	1681
1957	YHR005C	['CATAGATCAGAATGCTGCAC']	['TCCCTGATGGGTGATAAGAT', 'TCCCTGATGGGTGATAAGAA']	3123	4460
1958	YHR006W	['GCCATTATAGCAATCTGCAC', 'GCCATTATAGCAATCTCACC']	['TCCGGTCGCATAGGCTAGAT']	2602	0
1959	YHR008C	['GCTAGAAGCAGATATTGCAC']	['TAGACTGGCGCAGGTATTAT', 'TAGACTGGCGCGGTATTAAA']	0	0
1960	YHR009C	['CCTGAGCATGAAGTATTTCC']	['TAGAGGTACTGCTCACCACT', 'TAGAGGTACTGCTCACCACC']	1	0
1961	YHR010W	['AGACTGCACACATGGTTTCC']	['CGCCTGAGATTCATGTAGAT']	0	496
1962	YHR011W	['TCTCGAATGAGTGGCAAAGC']	['AGCTCAGGACGATTGTAGAT']	845	1312
1963	YHR012W	['ATAGATGATCCTCCACAAGC']	['TCACCCTGTGCATTAGTGCT']	0	3277
1964	YHR013C	['ATATACGTGGAATGACTGGC']	['TATGTCACCGTCATCGTGCT']	1252	2049
1965	YHR014W	['ATTGCATCTGAACGCCTGGC']	['ATCTATGTGGCAGTCGTGCT']	0	2965
1966	YHR015W	['TCATTCGACACATGGCTGGC']	['CTCATCCTGTAGAGGGTGCT']	0	3091
1967	YHR016C	['TCATGTGTTAGAATGCTGGC']	['CATCGGCTGATAGAGTTGTT', 'CATCGGCTGATAGAGTTGGT']	0	0
1968	YHR017W	['GCAGTACGCATAATGGTATC']	['CGCAGGAGTGTTCAGCATTT']	2314	4564
1969	YHR018C	['GCACGTACCACAGATGTATC', 'ACGTACCACAGATGTATCCG']	['ATGACTGTGTGCCAGGATTT']	0	3022
1970	YHR021C	['AGCATTCGCATACATCGGTC']	['GGCTCATCCAAACAGTGCAA']	0	1035
1971	YHR021W-A	['GCGCTTTAACGATTTGTACG']	['AGGAACTACTCTTAACTCCG']	942	1655
1972	YHR022C	['GAGTCATGCACATTTCGGTC', 'GAGTCAGGCACATTTCGGTC']	['GCTCGCTTCAAAGACATCAA']	15	3212
1973	YHR025W	['TAGATGACAGCAGCGACCAG']	['TCTATTCGGCGAGGCTGACT']	664	0
1974	YHR026W	['AAGCGACGAGCATTGACCAG']	['TCTCTAGTGGGCAGCGTACT']	0	0
1975	YHR028C	['TTATGTACCATCATGCCCAG', 'TTATGTACCATCAAGCCCAG']	['TCGCGCATAAGACCAATCGA']	6469	4422
1976	YHR029C	['TATGTTACGCCATGCCAGCG']	['GGCGAGACCCAATCAATCGA']	0	1544
1977	YHR030C	['ATATAGTCGCCCATGCAGCG']	['GGACAGATCCAACTTCACTA']	0	3878
1978	YHR031C	['CAGCGTATAGCAGATCAGCG']	['CCTGCACGTCAAGAAGACTA']	1494	0
1979	YHR032W	['GCTCCACTATTATATCAGCG']	['GGATCACTCCAACTAGACTA']	2728	3
1980	YHR033W	['CTAAGGCAGATGTGCTAATG', 'CTAAGGCAGATGTGCTAATC']	['AGCGATCTCCAATACGACTA', 'AGCGATCTCCAATACGCTAA']	6704	5072
1981	YHR034C	['CTCAGTCAGTAGGAGTAATG']	['GAGACATCGTGCAACATCAC']	0	0
1982	YHR035W	['CGCTATCAGTAGTGGTAATG']	['ATATGCTCAGAAGCCATCAC', 'ATATGCTCAGTAGCCATCAC']	3142	0
1983	YHR037W	['ATCTACGTGAGCGCATCGTG']	['GCCTGAGTATCAATCATCAC']	0	3592
1984	YHR038W	['ATAGTTCGCGCACTCTCGTG', 'AGTTCGCGCACTCTCGTGCG']	['TGTCATAAGAGAGTCGAAGC', 'GAGAGTCGATCATCGATGAA']	0	0
1985	YHR039C	['TCTATTATGAGAGCGTCGTG']	['CAGTCTAATGAATCGGAAGC']	99	1367
1986	YHR039C-B	['ATCCAGACTCGCATATTACG', 'ATCCAGACTCGCATATACGC']	['GCATATCATAGATCACTCCG']	0	0
1987	YHR041C	['AGCTCGATACTGACTGAGAT']	['TAGTAGTGCTCAGCGTCCCT', 'TAGTATAGTGCTCAGCGTCC']	24	0
1988	YHR043C	['AATCATCGCGGACGTGAGAT']	['CATGATAATCCATACGTGGC']	2056	0
1989	YHR044C	['CCTTCTTGAGGATGTGAGAT', 'CCTTCTTAGGATGTGAGATC']	['ATCCATTGAATCCATGTGGC']	3188	4285
1990	YHR045W	['ACAGCGTTATCACTTCTGCT', 'ACAGGGTATCACTTCTGCTC']	['CATTAAGCGACATCTGTGGC']	0	4623
1991	YHR046C	['AGCCACGCTTGCACAGTTTG', 'AGCCACGCTTGCACAGTTCG']	['ACCATAGTTGCAGATACCTG']	0	4129
1992	YHR047C	['CGACGACTGCTCACGATTAT']	['TATGAGTCTGCACGACCCTG']	2652	4306
1993	YHR048W	['CAATGCGTAGGCAGGATTAT']	['TATTGATCGGCAGAGCCCTG']	0	0
1994	YHR049C-A	['CGGCGCGTATGATCTATTAT']	['CCAGGGCATGTATGTCAAAT']	1758	4374
1995	YHR049W	['CACTGACGCTCACTGATTAT']	['ATAGTGATTGCACCGCCCTG']	2644	3329
1996	YHR050W	['ACGCGCTATTGATATGTCGT', 'ACGCGCTATTGATATGTCGC']	['CGGCGCGATTATGATGAAAT']	0	2787
1997	YHR051W	['TATCTGCGGCTCACTGTCGT']	['CGCGACGATGTATGCTAAAT', 'CGCGACGATGTATGCTAATA']	527	0
1998	YHR057C	['CCGCAGTGGAAAGATCGACA']	['CAATGATGCGTCAGTTAGGT']	2539	0
[truncated: 2,786 more rows]
